# Supplementary material for: Estimating the subnational prevalence of antimicrobial resistant Salmonella enterica serovars Typhi and Paratyphi A infections in 75 endemic countries, 1990–2019: a modelling study
Source: Lancet Glob Health. 2024 Feb 14;12(3):e406–18. doi: 10.1016/S2214-109X(23)00585-5 (PMC10882211; doi:10.1016/S2214-109X(23)00585-5)
Supplement: Supplementary appendix 2 [file mmc2.csv]

pathogen	drug	location	Region	Country	Administrative level 1	level	year	mean	lower	upper
Salmonella Typhi	Multidrug resistance (MDR)	Global	Global			0	1990	45.226298735732	40.4327123893076	49.6492268208911
Salmonella Typhi	Multidrug resistance (MDR)	Global	Global			0	1991	48.0604781502357	43.2070886820068	53.0356360355466
Salmonella Typhi	Multidrug resistance (MDR)	Global	Global			0	1992	42.8827752210691	38.4086539524008	47.5259662455766
Salmonella Typhi	Multidrug resistance (MDR)	Global	Global			0	1993	38.2573206538103	33.4919788513826	43.1788956714057
Salmonella Typhi	Multidrug resistance (MDR)	Global	Global			0	1994	31.1666820194222	27.4018314961759	35.1205621759788
Salmonella Typhi	Multidrug resistance (MDR)	Global	Global			0	1995	32.1497574616875	28.0768767730636	36.4893344191031
Salmonella Typhi	Multidrug resistance (MDR)	Global	Global			0	1996	27.8835486957244	23.8556306404738	32.1985155899235
Salmonella Typhi	Multidrug resistance (MDR)	Global	Global			0	1997	26.5783502982148	22.4830379842878	31.2671751523869
Salmonella Typhi	Multidrug resistance (MDR)	Global	Global			0	1998	26.3584155885937	22.3966783179929	30.7325404809488
Salmonella Typhi	Multidrug resistance (MDR)	Global	Global			0	1999	24.6066851953045	21.0669197830936	28.6399386250035
Salmonella Typhi	Multidrug resistance (MDR)	Global	Global			0	2000	25.5199180913415	21.6647011499244	29.7727240669526
Salmonella Typhi	Multidrug resistance (MDR)	Global	Global			0	2001	22.391964307177	18.9017956412941	26.2184614117443
Salmonella Typhi	Multidrug resistance (MDR)	Global	Global			0	2002	24.5182317117859	20.9568276505233	28.6907907397007
Salmonella Typhi	Multidrug resistance (MDR)	Global	Global			0	2003	20.5619324524318	17.3783443725514	23.7191855666781
Salmonella Typhi	Multidrug resistance (MDR)	Global	Global			0	2004	19.1294036124504	16.3825390416077	22.1449264283723
Salmonella Typhi	Multidrug resistance (MDR)	Global	Global			0	2005	19.7660972203553	17.1042631641045	22.674521773146
Salmonella Typhi	Multidrug resistance (MDR)	Global	Global			0	2006	18.6105215037747	15.9926681627631	21.5046562340936
Salmonella Typhi	Multidrug resistance (MDR)	Global	Global			0	2007	16.9119891763763	15.0308291712746	18.981692917261
Salmonella Typhi	Multidrug resistance (MDR)	Global	Global			0	2008	16.4072813834459	14.5693636158303	18.519149311051
Salmonella Typhi	Multidrug resistance (MDR)	Global	Global			0	2009	17.4611209578127	15.5228125368925	19.3638800186077
Salmonella Typhi	Multidrug resistance (MDR)	Global	Global			0	2010	18.5820321358693	16.8667630223085	20.4785419440935
Salmonella Typhi	Multidrug resistance (MDR)	Global	Global			0	2011	16.9939631108818	15.4082991030498	18.6886300831461
Salmonella Typhi	Multidrug resistance (MDR)	Global	Global			0	2012	17.6509943670738	15.9555296593542	19.4560802331749
Salmonella Typhi	Multidrug resistance (MDR)	Global	Global			0	2013	18.1946448402723	16.5579593518855	19.931308754401
Salmonella Typhi	Multidrug resistance (MDR)	Global	Global			0	2014	20.5652635197233	18.8267345008037	22.5642209581239
Salmonella Typhi	Multidrug resistance (MDR)	Global	Global			0	2015	21.1875836919805	19.255754127906	23.1762399599488
Salmonella Typhi	Multidrug resistance (MDR)	Global	Global			0	2016	23.0097368593517	21.0502449349057	24.9564856532352
Salmonella Typhi	Multidrug resistance (MDR)	Global	Global			0	2017	23.0090083788736	21.0008591524432	25.0545461302435
Salmonella Typhi	Multidrug resistance (MDR)	Global	Global			0	2018	26.3923145349437	24.2024392231968	28.6768629657484
Salmonella Typhi	Multidrug resistance (MDR)	Global	Global			0	2019	26.4425643320422	24.423798803188	28.8028257825585
Salmonella Typhi	Multidrug resistance (MDR)	North Africa and Middle East	North Africa and Middle East			1	1990	19.44046009	14.41928724	25.07271452
Salmonella Typhi	Multidrug resistance (MDR)	North Africa and Middle East	North Africa and Middle East			1	1991	19.89975121	14.94087278	25.21772994
Salmonella Typhi	Multidrug resistance (MDR)	North Africa and Middle East	North Africa and Middle East			1	1992	17.99292111	13.59553324	23.25882443
Salmonella Typhi	Multidrug resistance (MDR)	North Africa and Middle East	North Africa and Middle East			1	1993	16.78213092	12.44034506	21.38842995
Salmonella Typhi	Multidrug resistance (MDR)	North Africa and Middle East	North Africa and Middle East			1	1994	16.50669543	11.97174554	21.12602385
Salmonella Typhi	Multidrug resistance (MDR)	North Africa and Middle East	North Africa and Middle East			1	1995	15.81734892	11.44937117	20.21312905
Salmonella Typhi	Multidrug resistance (MDR)	North Africa and Middle East	North Africa and Middle East			1	1996	13.21210676	9.261442304	17.35907874
Salmonella Typhi	Multidrug resistance (MDR)	North Africa and Middle East	North Africa and Middle East			1	1997	12.6830031	8.802684276	16.85271626
Salmonella Typhi	Multidrug resistance (MDR)	North Africa and Middle East	North Africa and Middle East			1	1998	12.40157546	8.559773905	16.56518365
Salmonella Typhi	Multidrug resistance (MDR)	North Africa and Middle East	North Africa and Middle East			1	1999	9.287057281	6.111365588	13.02608579
Salmonella Typhi	Multidrug resistance (MDR)	North Africa and Middle East	North Africa and Middle East			1	2000	8.932100716	5.71161239	12.38351037
Salmonella Typhi	Multidrug resistance (MDR)	North Africa and Middle East	North Africa and Middle East			1	2001	8.52652042	5.492747565	11.99574384
Salmonella Typhi	Multidrug resistance (MDR)	North Africa and Middle East	North Africa and Middle East			1	2002	8.287938586	5.202642773	11.93377088
Salmonella Typhi	Multidrug resistance (MDR)	North Africa and Middle East	North Africa and Middle East			1	2003	8.47268399	5.351179211	12.11252772
Salmonella Typhi	Multidrug resistance (MDR)	North Africa and Middle East	North Africa and Middle East			1	2004	8.201038449	5.063813503	11.79467013
Salmonella Typhi	Multidrug resistance (MDR)	North Africa and Middle East	North Africa and Middle East			1	2005	7.838565715	4.994604481	11.31407952
Salmonella Typhi	Multidrug resistance (MDR)	North Africa and Middle East	North Africa and Middle East			1	2006	7.683614214	4.937777976	11.08452891
Salmonella Typhi	Multidrug resistance (MDR)	North Africa and Middle East	North Africa and Middle East			1	2007	7.896757143	5.096057095	11.05377559
Salmonella Typhi	Multidrug resistance (MDR)	North Africa and Middle East	North Africa and Middle East			1	2008	8.243557617	5.335479563	11.59316955
Salmonella Typhi	Multidrug resistance (MDR)	North Africa and Middle East	North Africa and Middle East			1	2009	9.269699858	6.201528702	12.91718445
Salmonella Typhi	Multidrug resistance (MDR)	North Africa and Middle East	North Africa and Middle East			1	2010	9.709858541	6.554389375	13.50960298
Salmonella Typhi	Multidrug resistance (MDR)	North Africa and Middle East	North Africa and Middle East			1	2011	9.015063134	5.952600896	12.56809
Salmonella Typhi	Multidrug resistance (MDR)	North Africa and Middle East	North Africa and Middle East			1	2012	10.3239531	6.862915993	14.12336771
Salmonella Typhi	Multidrug resistance (MDR)	North Africa and Middle East	North Africa and Middle East			1	2013	10.3200747	6.932312851	14.49062629
Salmonella Typhi	Multidrug resistance (MDR)	North Africa and Middle East	North Africa and Middle East			1	2014	11.83463481	8.093300708	16.01273235
Salmonella Typhi	Multidrug resistance (MDR)	North Africa and Middle East	North Africa and Middle East			1	2015	14.09213082	9.796301428	19.22152288
Salmonella Typhi	Multidrug resistance (MDR)	North Africa and Middle East	North Africa and Middle East			1	2016	14.53857362	10.53725926	19.41421361
Salmonella Typhi	Multidrug resistance (MDR)	North Africa and Middle East	North Africa and Middle East			1	2017	15.28090724	10.78147642	20.12302696
Salmonella Typhi	Multidrug resistance (MDR)	North Africa and Middle East	North Africa and Middle East			1	2018	17.40672785	12.70008106	22.56682076
Salmonella Typhi	Multidrug resistance (MDR)	North Africa and Middle East	North Africa and Middle East			1	2019	19.51335889	14.48346469	25.10777676
Salmonella Typhi	Multidrug resistance (MDR)	South Asia	South Asia			1	1990	55.3835717	49.27834933	60.95664234
Salmonella Typhi	Multidrug resistance (MDR)	South Asia	South Asia			1	1991	59.39540745	53.3979523	65.72956652
Salmonella Typhi	Multidrug resistance (MDR)	South Asia	South Asia			1	1992	52.73877206	47.17960543	58.33894084
Salmonella Typhi	Multidrug resistance (MDR)	South Asia	South Asia			1	1993	46.71910379	40.3896887	53.0630016
Salmonella Typhi	Multidrug resistance (MDR)	South Asia	South Asia			1	1994	37.28376305	32.31586629	42.54605568
Salmonella Typhi	Multidrug resistance (MDR)	South Asia	South Asia			1	1995	38.52695934	33.06409098	44.2598272
Salmonella Typhi	Multidrug resistance (MDR)	South Asia	South Asia			1	1996	32.76471882	27.54308878	38.55298342
Salmonella Typhi	Multidrug resistance (MDR)	South Asia	South Asia			1	1997	31.26843405	25.70565566	37.66825337
Salmonella Typhi	Multidrug resistance (MDR)	South Asia	South Asia			1	1998	30.55037754	25.32937937	36.29816006
Salmonella Typhi	Multidrug resistance (MDR)	South Asia	South Asia			1	1999	28.57399618	24.0468199	33.78479229
Salmonella Typhi	Multidrug resistance (MDR)	South Asia	South Asia			1	2000	29.70060671	24.6556023	35.20441307
Salmonella Typhi	Multidrug resistance (MDR)	South Asia	South Asia			1	2001	25.71375972	21.0715635	30.68424808
Salmonella Typhi	Multidrug resistance (MDR)	South Asia	South Asia			1	2002	27.90603662	23.15553478	33.43180811
Salmonella Typhi	Multidrug resistance (MDR)	South Asia	South Asia			1	2003	22.19538359	18.04825883	26.30424912
Salmonella Typhi	Multidrug resistance (MDR)	South Asia	South Asia			1	2004	19.44927129	15.79088702	23.33690746
Salmonella Typhi	Multidrug resistance (MDR)	South Asia	South Asia			1	2005	19.99534953	16.47730339	23.74794746
Salmonella Typhi	Multidrug resistance (MDR)	South Asia	South Asia			1	2006	18.05665063	14.57743657	21.91988244
Salmonella Typhi	Multidrug resistance (MDR)	South Asia	South Asia			1	2007	15.5545409	13.0798743	18.38851786
Salmonella Typhi	Multidrug resistance (MDR)	South Asia	South Asia			1	2008	14.50917358	11.95753258	17.37953454
Salmonella Typhi	Multidrug resistance (MDR)	South Asia	South Asia			1	2009	15.24431367	12.69906327	17.76614929
Salmonella Typhi	Multidrug resistance (MDR)	South Asia	South Asia			1	2010	16.0990295	13.88249973	18.55083684
Salmonella Typhi	Multidrug resistance (MDR)	South Asia	South Asia			1	2011	13.58609463	11.62879948	15.70988199
Salmonella Typhi	Multidrug resistance (MDR)	South Asia	South Asia			1	2012	13.57451656	11.55816783	15.81561442
Salmonella Typhi	Multidrug resistance (MDR)	South Asia	South Asia			1	2013	13.4629926	11.56192608	15.52712825
Salmonella Typhi	Multidrug resistance (MDR)	South Asia	South Asia			1	2014	15.98994695	13.90237859	18.32363947
Salmonella Typhi	Multidrug resistance (MDR)	South Asia	South Asia			1	2015	16.09896841	13.83019394	18.73025321
Salmonella Typhi	Multidrug resistance (MDR)	South Asia	South Asia			1	2016	18.19363862	15.7719339	20.49252494
Salmonella Typhi	Multidrug resistance (MDR)	South Asia	South Asia			1	2017	17.88145003	15.28526426	20.42363531
Salmonella Typhi	Multidrug resistance (MDR)	South Asia	South Asia			1	2018	22.19768064	19.55262597	24.93597562
Salmonella Typhi	Multidrug resistance (MDR)	South Asia	South Asia			1	2019	21.93154988	19.4954209	24.85240348
Salmonella Typhi	Multidrug resistance (MDR)	Southeast Asia, East Asia and Oceania	Southeast Asia, East Asia and Oceania			1	1990	19.04111749	16.08229236	22.44539493
Salmonella Typhi	Multidrug resistance (MDR)	Southeast Asia, East Asia and Oceania	Southeast Asia, East Asia and Oceania			1	1991	17.95882985	15.02774947	21.34407511
Salmonella Typhi	Multidrug resistance (MDR)	Southeast Asia, East Asia and Oceania	Southeast Asia, East Asia and Oceania			1	1992	16.86643283	14.00271092	20.10215718
Salmonella Typhi	Multidrug resistance (MDR)	Southeast Asia, East Asia and Oceania	Southeast Asia, East Asia and Oceania			1	1993	16.25976552	13.60304663	19.34897223
Salmonella Typhi	Multidrug resistance (MDR)	Southeast Asia, East Asia and Oceania	Southeast Asia, East Asia and Oceania			1	1994	16.08124337	13.44724963	19.20612804
Salmonella Typhi	Multidrug resistance (MDR)	Southeast Asia, East Asia and Oceania	Southeast Asia, East Asia and Oceania			1	1995	16.15597991	13.77135759	19.03537229
Salmonella Typhi	Multidrug resistance (MDR)	Southeast Asia, East Asia and Oceania	Southeast Asia, East Asia and Oceania			1	1996	14.72318984	12.42312747	17.22167044
Salmonella Typhi	Multidrug resistance (MDR)	Southeast Asia, East Asia and Oceania	Southeast Asia, East Asia and Oceania			1	1997	12.03057825	9.639211223	14.59219713
Salmonella Typhi	Multidrug resistance (MDR)	Southeast Asia, East Asia and Oceania	Southeast Asia, East Asia and Oceania			1	1998	12.23696486	9.836370251	14.84921828
Salmonella Typhi	Multidrug resistance (MDR)	Southeast Asia, East Asia and Oceania	Southeast Asia, East Asia and Oceania			1	1999	10.12204738	7.78946457	12.69084629
Salmonella Typhi	Multidrug resistance (MDR)	Southeast Asia, East Asia and Oceania	Southeast Asia, East Asia and Oceania			1	2000	8.850731635	6.79443505	11.13864478
Salmonella Typhi	Multidrug resistance (MDR)	Southeast Asia, East Asia and Oceania	Southeast Asia, East Asia and Oceania			1	2001	6.801361437	5.18957328	8.951317179
Salmonella Typhi	Multidrug resistance (MDR)	Southeast Asia, East Asia and Oceania	Southeast Asia, East Asia and Oceania			1	2002	6.50418924	4.880393272	8.415046575
Salmonella Typhi	Multidrug resistance (MDR)	Southeast Asia, East Asia and Oceania	Southeast Asia, East Asia and Oceania			1	2003	5.434208663	4.000124644	7.38107633
Salmonella Typhi	Multidrug resistance (MDR)	Southeast Asia, East Asia and Oceania	Southeast Asia, East Asia and Oceania			1	2004	5.30574548	3.604804822	7.427253845
Salmonella Typhi	Multidrug resistance (MDR)	Southeast Asia, East Asia and Oceania	Southeast Asia, East Asia and Oceania			1	2005	4.616470455	3.074286717	6.675566465
Salmonella Typhi	Multidrug resistance (MDR)	Southeast Asia, East Asia and Oceania	Southeast Asia, East Asia and Oceania			1	2006	4.425119775	2.836064138	6.477819424
Salmonella Typhi	Multidrug resistance (MDR)	Southeast Asia, East Asia and Oceania	Southeast Asia, East Asia and Oceania			1	2007	3.830017621	2.373456647	5.929787971
Salmonella Typhi	Multidrug resistance (MDR)	Southeast Asia, East Asia and Oceania	Southeast Asia, East Asia and Oceania			1	2008	3.686827749	2.340769263	5.646592629
Salmonella Typhi	Multidrug resistance (MDR)	Southeast Asia, East Asia and Oceania	Southeast Asia, East Asia and Oceania			1	2009	4.505645686	2.959175841	6.62283503
Salmonella Typhi	Multidrug resistance (MDR)	Southeast Asia, East Asia and Oceania	Southeast Asia, East Asia and Oceania			1	2010	4.788051262	3.155602567	6.979963887
Salmonella Typhi	Multidrug resistance (MDR)	Southeast Asia, East Asia and Oceania	Southeast Asia, East Asia and Oceania			1	2011	3.451961232	2.139374843	5.306185936
Salmonella Typhi	Multidrug resistance (MDR)	Southeast Asia, East Asia and Oceania	Southeast Asia, East Asia and Oceania			1	2012	3.306603746	2.130895192	4.959892779
Salmonella Typhi	Multidrug resistance (MDR)	Southeast Asia, East Asia and Oceania	Southeast Asia, East Asia and Oceania			1	2013	3.403316421	2.11135558	5.387401176
Salmonella Typhi	Multidrug resistance (MDR)	Southeast Asia, East Asia and Oceania	Southeast Asia, East Asia and Oceania			1	2014	3.239095531	2.040533963	4.874011595
Salmonella Typhi	Multidrug resistance (MDR)	Southeast Asia, East Asia and Oceania	Southeast Asia, East Asia and Oceania			1	2015	3.984437482	2.689825906	5.732259608
Salmonella Typhi	Multidrug resistance (MDR)	Southeast Asia, East Asia and Oceania	Southeast Asia, East Asia and Oceania			1	2016	3.985921883	2.540714703	5.885650838
Salmonella Typhi	Multidrug resistance (MDR)	Southeast Asia, East Asia and Oceania	Southeast Asia, East Asia and Oceania			1	2017	3.897059255	2.564402895	5.850021415
Salmonella Typhi	Multidrug resistance (MDR)	Southeast Asia, East Asia and Oceania	Southeast Asia, East Asia and Oceania			1	2018	4.090155503	2.732219511	5.96689256
Salmonella Typhi	Multidrug resistance (MDR)	Southeast Asia, East Asia and Oceania	Southeast Asia, East Asia and Oceania			1	2019	4.748434201	3.186488588	6.729615406
Salmonella Typhi	Multidrug resistance (MDR)	Sub-Saharan Africa	Sub-Saharan Africa			1	1990	5.95603421	4.336030312	7.963314762
Salmonella Typhi	Multidrug resistance (MDR)	Sub-Saharan Africa	Sub-Saharan Africa			1	1991	6.018340399	4.354119962	8.051857647
Salmonella Typhi	Multidrug resistance (MDR)	Sub-Saharan Africa	Sub-Saharan Africa			1	1992	6.562952459	4.834093642	8.703562591
Salmonella Typhi	Multidrug resistance (MDR)	Sub-Saharan Africa	Sub-Saharan Africa			1	1993	6.934915754	5.075500569	9.211383912
Salmonella Typhi	Multidrug resistance (MDR)	Sub-Saharan Africa	Sub-Saharan Africa			1	1994	7.477444723	5.497291177	9.818565716
Salmonella Typhi	Multidrug resistance (MDR)	Sub-Saharan Africa	Sub-Saharan Africa			1	1995	8.421965999	6.251665014	11.06771956
Salmonella Typhi	Multidrug resistance (MDR)	Sub-Saharan Africa	Sub-Saharan Africa			1	1996	11.71145331	8.935881914	15.12072934
Salmonella Typhi	Multidrug resistance (MDR)	Sub-Saharan Africa	Sub-Saharan Africa			1	1997	13.7437278	10.36194321	17.63215288
Salmonella Typhi	Multidrug resistance (MDR)	Sub-Saharan Africa	Sub-Saharan Africa			1	1998	16.72817778	12.96617385	20.75949456
Salmonella Typhi	Multidrug resistance (MDR)	Sub-Saharan Africa	Sub-Saharan Africa			1	1999	17.37410519	13.72059063	21.3924592
Salmonella Typhi	Multidrug resistance (MDR)	Sub-Saharan Africa	Sub-Saharan Africa			1	2000	19.77535678	15.79289405	24.19410298
Salmonella Typhi	Multidrug resistance (MDR)	Sub-Saharan Africa	Sub-Saharan Africa			1	2001	20.98387126	16.8585534	25.53922394
Salmonella Typhi	Multidrug resistance (MDR)	Sub-Saharan Africa	Sub-Saharan Africa			1	2002	26.13459764	21.74931955	30.67300118
Salmonella Typhi	Multidrug resistance (MDR)	Sub-Saharan Africa	Sub-Saharan Africa			1	2003	30.11770056	25.41191569	34.90667393
Salmonella Typhi	Multidrug resistance (MDR)	Sub-Saharan Africa	Sub-Saharan Africa			1	2004	35.88834562	31.42496801	40.2841048
Salmonella Typhi	Multidrug resistance (MDR)	Sub-Saharan Africa	Sub-Saharan Africa			1	2005	38.73718967	34.29892443	43.08992492
Salmonella Typhi	Multidrug resistance (MDR)	Sub-Saharan Africa	Sub-Saharan Africa			1	2006	41.30859873	37.06463582	45.32899701
Salmonella Typhi	Multidrug resistance (MDR)	Sub-Saharan Africa	Sub-Saharan Africa			1	2007	43.135048	38.84560431	47.06841621
Salmonella Typhi	Multidrug resistance (MDR)	Sub-Saharan Africa	Sub-Saharan Africa			1	2008	45.36853674	40.97510631	49.36357122
Salmonella Typhi	Multidrug resistance (MDR)	Sub-Saharan Africa	Sub-Saharan Africa			1	2009	48.45739667	44.3648057	52.17193923
Salmonella Typhi	Multidrug resistance (MDR)	Sub-Saharan Africa	Sub-Saharan Africa			1	2010	51.91112561	47.80465502	55.75249234
Salmonella Typhi	Multidrug resistance (MDR)	Sub-Saharan Africa	Sub-Saharan Africa			1	2011	55.04455893	50.61119629	59.1598868
Salmonella Typhi	Multidrug resistance (MDR)	Sub-Saharan Africa	Sub-Saharan Africa			1	2012	59.50792389	55.40101718	64.01787571
Salmonella Typhi	Multidrug resistance (MDR)	Sub-Saharan Africa	Sub-Saharan Africa			1	2013	63.22425235	58.51313079	67.7742396
Salmonella Typhi	Multidrug resistance (MDR)	Sub-Saharan Africa	Sub-Saharan Africa			1	2014	65.96331928	61.03845856	70.75323397
Salmonella Typhi	Multidrug resistance (MDR)	Sub-Saharan Africa	Sub-Saharan Africa			1	2015	68.17833276	63.19650909	73.0478558
Salmonella Typhi	Multidrug resistance (MDR)	Sub-Saharan Africa	Sub-Saharan Africa			1	2016	69.74749446	64.57534378	74.37023131
Salmonella Typhi	Multidrug resistance (MDR)	Sub-Saharan Africa	Sub-Saharan Africa			1	2017	70.94118171	65.97366309	75.70093241
Salmonella Typhi	Multidrug resistance (MDR)	Sub-Saharan Africa	Sub-Saharan Africa			1	2018	71.84851556	66.74983383	76.45528221
Salmonella Typhi	Multidrug resistance (MDR)	Sub-Saharan Africa	Sub-Saharan Africa			1	2019	72.7445132	67.69361054	77.29409425
Salmonella Typhi	Multidrug resistance (MDR)	Afghanistan	North Africa and Middle East	Afghanistan		2	1990	20.7017554774928	4.4440002718735006	49.5324857097519
Salmonella Typhi	Multidrug resistance (MDR)	Afghanistan	North Africa and Middle East	Afghanistan		2	1991	20.5629769924847	4.29281521263559	49.267349542335495
Salmonella Typhi	Multidrug resistance (MDR)	Afghanistan	North Africa and Middle East	Afghanistan		2	1992	20.1578653716632	4.14260573283277	48.7740114750479
Salmonella Typhi	Multidrug resistance (MDR)	Afghanistan	North Africa and Middle East	Afghanistan		2	1993	18.015801900765897	3.4594306365781904	44.385650757511
Salmonella Typhi	Multidrug resistance (MDR)	Afghanistan	North Africa and Middle East	Afghanistan		2	1994	17.661938560204497	3.61406523909708	44.170259297965394
Salmonella Typhi	Multidrug resistance (MDR)	Afghanistan	North Africa and Middle East	Afghanistan		2	1995	18.563797995387198	3.56240016703	45.9054229234269
Salmonella Typhi	Multidrug resistance (MDR)	Afghanistan	North Africa and Middle East	Afghanistan		2	1996	16.6187871402772	3.31980717772308	41.8345336121553
Salmonella Typhi	Multidrug resistance (MDR)	Afghanistan	North Africa and Middle East	Afghanistan		2	1997	15.5220816187533	2.94617511149037	40.746668845749504
Salmonella Typhi	Multidrug resistance (MDR)	Afghanistan	North Africa and Middle East	Afghanistan		2	1998	14.1913877666172	2.4899156710112598	37.9356982264042
Salmonella Typhi	Multidrug resistance (MDR)	Afghanistan	North Africa and Middle East	Afghanistan		2	1999	11.0058948619913	1.8657649519489	30.6094768770092
Salmonella Typhi	Multidrug resistance (MDR)	Afghanistan	North Africa and Middle East	Afghanistan		2	2000	11.0012575600535	1.7895307532305602	32.1672973010917
Salmonella Typhi	Multidrug resistance (MDR)	Afghanistan	North Africa and Middle East	Afghanistan		2	2001	9.86732791298775	1.6740939752599	28.7474480470709
Salmonella Typhi	Multidrug resistance (MDR)	Afghanistan	North Africa and Middle East	Afghanistan		2	2002	14.3654707770315	2.6564003348743	37.984289885455205
Salmonella Typhi	Multidrug resistance (MDR)	Afghanistan	North Africa and Middle East	Afghanistan		2	2003	14.736186756094598	2.69225095899342	38.6677952374382
Salmonella Typhi	Multidrug resistance (MDR)	Afghanistan	North Africa and Middle East	Afghanistan		2	2004	15.4468313851046	2.85238230104998	41.9091784299861
Salmonella Typhi	Multidrug resistance (MDR)	Afghanistan	North Africa and Middle East	Afghanistan		2	2005	14.9974634573774	2.8681964293521203	39.265152197748
Salmonella Typhi	Multidrug resistance (MDR)	Afghanistan	North Africa and Middle East	Afghanistan		2	2006	14.993535509912201	2.8180660908398902	40.8763695398546
Salmonella Typhi	Multidrug resistance (MDR)	Afghanistan	North Africa and Middle East	Afghanistan		2	2007	16.20061489024	3.1857696642557296	42.661751946614004
Salmonella Typhi	Multidrug resistance (MDR)	Afghanistan	North Africa and Middle East	Afghanistan		2	2008	16.9692452473747	3.32678039334059	44.191125109020504
Salmonella Typhi	Multidrug resistance (MDR)	Afghanistan	North Africa and Middle East	Afghanistan		2	2009	15.1177866409652	2.78491769451458	41.168506051833596
Salmonella Typhi	Multidrug resistance (MDR)	Afghanistan	North Africa and Middle East	Afghanistan		2	2010	15.2106284304594	2.9477603294984	40.0614523285387
Salmonella Typhi	Multidrug resistance (MDR)	Afghanistan	North Africa and Middle East	Afghanistan		2	2011	15.575877843368	2.8491662897670302	41.294810527027295
Salmonella Typhi	Multidrug resistance (MDR)	Afghanistan	North Africa and Middle East	Afghanistan		2	2012	15.547640302759799	2.75925443859777	40.7447537635001
Salmonella Typhi	Multidrug resistance (MDR)	Afghanistan	North Africa and Middle East	Afghanistan		2	2013	15.6717263809126	3.10115651723539	40.8944978186238
Salmonella Typhi	Multidrug resistance (MDR)	Afghanistan	North Africa and Middle East	Afghanistan		2	2014	15.7243348995275	3.01857615711764	41.6137984873134
Salmonella Typhi	Multidrug resistance (MDR)	Afghanistan	North Africa and Middle East	Afghanistan		2	2015	17.441905784342502	3.5540341761436403	44.5883427548368
Salmonella Typhi	Multidrug resistance (MDR)	Afghanistan	North Africa and Middle East	Afghanistan		2	2016	17.9789740934202	3.5993036135130696	45.3582336662284
Salmonella Typhi	Multidrug resistance (MDR)	Afghanistan	North Africa and Middle East	Afghanistan		2	2017	18.7325077488628	3.8309891159469402	46.2838448866736
Salmonella Typhi	Multidrug resistance (MDR)	Afghanistan	North Africa and Middle East	Afghanistan		2	2018	19.5051197486982	4.012747130836241	47.555213028652
Salmonella Typhi	Multidrug resistance (MDR)	Afghanistan	North Africa and Middle East	Afghanistan		2	2019	21.9916231635261	4.77046528183957	52.466972872276195
Salmonella Typhi	Multidrug resistance (MDR)	Angola	Sub-Saharan Africa	Angola		2	1990	1.93045679159966	0.376394177160389	6.0712641158856195
Salmonella Typhi	Multidrug resistance (MDR)	Angola	Sub-Saharan Africa	Angola		2	1991	2.11807196764755	0.39224705474254706	6.7437939196004395
Salmonella Typhi	Multidrug resistance (MDR)	Angola	Sub-Saharan Africa	Angola		2	1992	2.08608790446061	0.401299382850493	6.2225046564117195
Salmonella Typhi	Multidrug resistance (MDR)	Angola	Sub-Saharan Africa	Angola		2	1993	2.91064538757045	0.555090344386523	8.65793423326416
Salmonella Typhi	Multidrug resistance (MDR)	Angola	Sub-Saharan Africa	Angola		2	1994	1.86671143547016	0.35461719391553603	5.82459936354334
Salmonella Typhi	Multidrug resistance (MDR)	Angola	Sub-Saharan Africa	Angola		2	1995	2.2676442200712197	0.48555139005618997	7.2117407472154795
Salmonella Typhi	Multidrug resistance (MDR)	Angola	Sub-Saharan Africa	Angola		2	1996	3.2377536504990703	0.686925644306788	10.1054076823079
Salmonella Typhi	Multidrug resistance (MDR)	Angola	Sub-Saharan Africa	Angola		2	1997	2.20014842336037	0.451771493931482	6.889474390344461
Salmonella Typhi	Multidrug resistance (MDR)	Angola	Sub-Saharan Africa	Angola		2	1998	3.4569566840904398	0.677208878578889	10.597848447953199
Salmonella Typhi	Multidrug resistance (MDR)	Angola	Sub-Saharan Africa	Angola		2	1999	2.3159511480373	0.438442921544018	7.006289045688289
Salmonella Typhi	Multidrug resistance (MDR)	Angola	Sub-Saharan Africa	Angola		2	2000	3.78778838612748	0.806328584503388	11.150462291024601
Salmonella Typhi	Multidrug resistance (MDR)	Angola	Sub-Saharan Africa	Angola		2	2001	2.9086318746053	0.585803056777534	9.10285699304534
Salmonella Typhi	Multidrug resistance (MDR)	Angola	Sub-Saharan Africa	Angola		2	2002	4.19572031202945	0.898780225746332	11.9692396897895
Salmonella Typhi	Multidrug resistance (MDR)	Angola	Sub-Saharan Africa	Angola		2	2003	3.6775260552193303	0.77252250719021	10.7097088785994
Salmonella Typhi	Multidrug resistance (MDR)	Angola	Sub-Saharan Africa	Angola		2	2004	5.1049421522750205	1.13738015091544	14.6486277461725
Salmonella Typhi	Multidrug resistance (MDR)	Angola	Sub-Saharan Africa	Angola		2	2005	8.74395044321586	1.92540122523098	23.903934090903
Salmonella Typhi	Multidrug resistance (MDR)	Angola	Sub-Saharan Africa	Angola		2	2006	10.998871017548	2.60266172257591	29.191391056996203
Salmonella Typhi	Multidrug resistance (MDR)	Angola	Sub-Saharan Africa	Angola		2	2007	16.246081023879498	4.29407262584997	37.9095403933067
Salmonella Typhi	Multidrug resistance (MDR)	Angola	Sub-Saharan Africa	Angola		2	2008	19.932549439211	5.36408443812326	43.650410437745805
Salmonella Typhi	Multidrug resistance (MDR)	Angola	Sub-Saharan Africa	Angola		2	2009	23.3918131174729	6.835531414158499	49.5766181727038
Salmonella Typhi	Multidrug resistance (MDR)	Angola	Sub-Saharan Africa	Angola		2	2010	35.3617847435775	11.833313382956499	65.5870533883922
Salmonella Typhi	Multidrug resistance (MDR)	Angola	Sub-Saharan Africa	Angola		2	2011	37.4627918519369	13.9108088301836	67.0062286187766
Salmonella Typhi	Multidrug resistance (MDR)	Angola	Sub-Saharan Africa	Angola		2	2012	42.381395776189	17.2750505063709	72.66868745616691
Salmonella Typhi	Multidrug resistance (MDR)	Angola	Sub-Saharan Africa	Angola		2	2013	42.12949326468	16.6931931323161	70.0381009684506
Salmonella Typhi	Multidrug resistance (MDR)	Angola	Sub-Saharan Africa	Angola		2	2014	46.4845765049373	21.2159691846119	74.0332254193827
Salmonella Typhi	Multidrug resistance (MDR)	Angola	Sub-Saharan Africa	Angola		2	2015	64.7002175279453	35.3957423067652	87.55350624207871
Salmonella Typhi	Multidrug resistance (MDR)	Angola	Sub-Saharan Africa	Angola		2	2016	63.0537055788774	31.895524583826102	87.834796807127
Salmonella Typhi	Multidrug resistance (MDR)	Angola	Sub-Saharan Africa	Angola		2	2017	64.3993142082393	33.653780199875996	88.210030360535
Salmonella Typhi	Multidrug resistance (MDR)	Angola	Sub-Saharan Africa	Angola		2	2018	67.0522811648199	36.408873811368295	89.5036560537834
Salmonella Typhi	Multidrug resistance (MDR)	Angola	Sub-Saharan Africa	Angola		2	2019	65.4952960238531	34.814820766509	89.4137316806441
Salmonella Typhi	Multidrug resistance (MDR)	United Arab Emirates	North Africa and Middle East	United Arab Emirates		2	1990	27.7988032072018	8.389016097217409	57.265193743712295
Salmonella Typhi	Multidrug resistance (MDR)	United Arab Emirates	North Africa and Middle East	United Arab Emirates		2	1991	23.814465441365602	6.51113790086071	53.8374011820215
Salmonella Typhi	Multidrug resistance (MDR)	United Arab Emirates	North Africa and Middle East	United Arab Emirates		2	1992	22.0575340106336	5.8226080705328505	51.671639684445005
Salmonella Typhi	Multidrug resistance (MDR)	United Arab Emirates	North Africa and Middle East	United Arab Emirates		2	1993	21.2772612379036	4.998496758190011	50.1789367117305
Salmonella Typhi	Multidrug resistance (MDR)	United Arab Emirates	North Africa and Middle East	United Arab Emirates		2	1994	20.1727692670837	5.050190932383511	46.3335198692151
Salmonella Typhi	Multidrug resistance (MDR)	United Arab Emirates	North Africa and Middle East	United Arab Emirates		2	1995	17.8597796334701	4.3911965336715	43.3308031365191
Salmonella Typhi	Multidrug resistance (MDR)	United Arab Emirates	North Africa and Middle East	United Arab Emirates		2	1996	16.6123371416232	3.6103105959237296	42.6477593666063
Salmonella Typhi	Multidrug resistance (MDR)	United Arab Emirates	North Africa and Middle East	United Arab Emirates		2	1997	14.501270407375099	2.97837870127455	37.4167803465351
Salmonella Typhi	Multidrug resistance (MDR)	United Arab Emirates	North Africa and Middle East	United Arab Emirates		2	1998	19.6063347060164	4.51864583725226	47.7981663265815
Salmonella Typhi	Multidrug resistance (MDR)	United Arab Emirates	North Africa and Middle East	United Arab Emirates		2	1999	18.419677311553702	4.11264213204498	44.9535981608781
Salmonella Typhi	Multidrug resistance (MDR)	United Arab Emirates	North Africa and Middle East	United Arab Emirates		2	2000	14.3080578458224	3.1661136923542	37.8946170999086
Salmonella Typhi	Multidrug resistance (MDR)	United Arab Emirates	North Africa and Middle East	United Arab Emirates		2	2001	12.241295641245701	2.51929583710865	34.4906504333934
Salmonella Typhi	Multidrug resistance (MDR)	United Arab Emirates	North Africa and Middle East	United Arab Emirates		2	2002	10.1015206407763	2.08702946386632	27.4556083353373
Salmonella Typhi	Multidrug resistance (MDR)	United Arab Emirates	North Africa and Middle East	United Arab Emirates		2	2003	10.310456329452201	2.10844114545902	29.484771616731898
Salmonella Typhi	Multidrug resistance (MDR)	United Arab Emirates	North Africa and Middle East	United Arab Emirates		2	2004	12.0142436569627	2.49119202242715	31.752260835824597
Salmonella Typhi	Multidrug resistance (MDR)	United Arab Emirates	North Africa and Middle East	United Arab Emirates		2	2005	12.5482643041572	2.67887263336408	32.612735496801
Salmonella Typhi	Multidrug resistance (MDR)	United Arab Emirates	North Africa and Middle East	United Arab Emirates		2	2006	13.856696093697298	2.98142179440897	35.5394721215496
Salmonella Typhi	Multidrug resistance (MDR)	United Arab Emirates	North Africa and Middle East	United Arab Emirates		2	2007	15.582719734940701	3.6123738926263202	39.000017401653096
Salmonella Typhi	Multidrug resistance (MDR)	United Arab Emirates	North Africa and Middle East	United Arab Emirates		2	2008	15.886192135518002	3.4996800945601003	40.2693973462687
Salmonella Typhi	Multidrug resistance (MDR)	United Arab Emirates	North Africa and Middle East	United Arab Emirates		2	2009	17.1907577165721	4.06960694641256	42.2844889815076
Salmonella Typhi	Multidrug resistance (MDR)	United Arab Emirates	North Africa and Middle East	United Arab Emirates		2	2010	18.6265217392245	4.37032503732718	44.3295437150467
Salmonella Typhi	Multidrug resistance (MDR)	United Arab Emirates	North Africa and Middle East	United Arab Emirates		2	2011	16.9542310054117	3.9771416638456096	40.7810695699146
Salmonella Typhi	Multidrug resistance (MDR)	United Arab Emirates	North Africa and Middle East	United Arab Emirates		2	2012	20.761310709439602	4.7763755968410395	47.9052546542234
Salmonella Typhi	Multidrug resistance (MDR)	United Arab Emirates	North Africa and Middle East	United Arab Emirates		2	2013	25.7738780458719	7.2276611217374	57.223078485327505
Salmonella Typhi	Multidrug resistance (MDR)	United Arab Emirates	North Africa and Middle East	United Arab Emirates		2	2014	32.6621138687815	8.83568728493527	64.1400928501874
Salmonella Typhi	Multidrug resistance (MDR)	United Arab Emirates	North Africa and Middle East	United Arab Emirates		2	2015	49.0047765193538	18.5294919054912	79.56639294890951
Salmonella Typhi	Multidrug resistance (MDR)	United Arab Emirates	North Africa and Middle East	United Arab Emirates		2	2016	55.139869586734406	23.6656101633825	82.8276402476962
Salmonella Typhi	Multidrug resistance (MDR)	United Arab Emirates	North Africa and Middle East	United Arab Emirates		2	2017	58.3753408570922	27.104405016474498	85.7444379380831
Salmonella Typhi	Multidrug resistance (MDR)	United Arab Emirates	North Africa and Middle East	United Arab Emirates		2	2018	58.743850792526295	26.944451507352202	85.7254377403449
Salmonella Typhi	Multidrug resistance (MDR)	United Arab Emirates	North Africa and Middle East	United Arab Emirates		2	2019	63.1534411584193	30.5412949568801	88.8328705512616
Salmonella Typhi	Multidrug resistance (MDR)	Burundi	Sub-Saharan Africa	Burundi		2	1990	4.44046497373648	0.6481842765421	14.4315474771472
Salmonella Typhi	Multidrug resistance (MDR)	Burundi	Sub-Saharan Africa	Burundi		2	1991	5.71982409023873	0.871454456420236	18.4524965174387
Salmonella Typhi	Multidrug resistance (MDR)	Burundi	Sub-Saharan Africa	Burundi		2	1992	4.63596271554084	0.6718870409275239	14.4666609108625
Salmonella Typhi	Multidrug resistance (MDR)	Burundi	Sub-Saharan Africa	Burundi		2	1993	4.71240375218637	0.701866927868961	15.170059126385599
Salmonella Typhi	Multidrug resistance (MDR)	Burundi	Sub-Saharan Africa	Burundi		2	1994	4.79352356259637	0.709370124953865	14.9425336146198
Salmonella Typhi	Multidrug resistance (MDR)	Burundi	Sub-Saharan Africa	Burundi		2	1995	4.71371928208739	0.676041344104266	15.103155164474499
Salmonella Typhi	Multidrug resistance (MDR)	Burundi	Sub-Saharan Africa	Burundi		2	1996	6.37088972572674	0.9429870035354729	19.590683646117597
Salmonella Typhi	Multidrug resistance (MDR)	Burundi	Sub-Saharan Africa	Burundi		2	1997	5.4873300261723195	0.816322801798328	17.7906670866282
Salmonella Typhi	Multidrug resistance (MDR)	Burundi	Sub-Saharan Africa	Burundi		2	1998	6.64245628931356	1.06689087613888	20.218555456124403
Salmonella Typhi	Multidrug resistance (MDR)	Burundi	Sub-Saharan Africa	Burundi		2	1999	5.087424134970131	0.793082527900991	16.233106980812
Salmonella Typhi	Multidrug resistance (MDR)	Burundi	Sub-Saharan Africa	Burundi		2	2000	5.4084906864953295	0.844922860808549	16.8534541330475
Salmonella Typhi	Multidrug resistance (MDR)	Burundi	Sub-Saharan Africa	Burundi		2	2001	5.51142377899324	0.834367595454689	18.2244908028289
Salmonella Typhi	Multidrug resistance (MDR)	Burundi	Sub-Saharan Africa	Burundi		2	2002	5.77683669619627	0.885627453501614	18.3009514026519
Salmonella Typhi	Multidrug resistance (MDR)	Burundi	Sub-Saharan Africa	Burundi		2	2003	6.15829644036683	0.926663070849742	18.593047802388
Salmonella Typhi	Multidrug resistance (MDR)	Burundi	Sub-Saharan Africa	Burundi		2	2004	7.24183078485815	1.2304762181109499	21.9247222864853
Salmonella Typhi	Multidrug resistance (MDR)	Burundi	Sub-Saharan Africa	Burundi		2	2005	7.9913444201318296	1.32829752689734	24.6504258225413
Salmonella Typhi	Multidrug resistance (MDR)	Burundi	Sub-Saharan Africa	Burundi		2	2006	8.04032048625515	1.29038911741891	23.806632036899
Salmonella Typhi	Multidrug resistance (MDR)	Burundi	Sub-Saharan Africa	Burundi		2	2007	8.35269415129241	1.32228147787388	24.2439807911875
Salmonella Typhi	Multidrug resistance (MDR)	Burundi	Sub-Saharan Africa	Burundi		2	2008	8.96622221070306	1.47735085227422	26.283047186734898
Salmonella Typhi	Multidrug resistance (MDR)	Burundi	Sub-Saharan Africa	Burundi		2	2009	9.34976465888729	1.49421492419287	27.983757893475904
Salmonella Typhi	Multidrug resistance (MDR)	Burundi	Sub-Saharan Africa	Burundi		2	2010	12.467512190012501	2.17927239224744	34.0006353559901
Salmonella Typhi	Multidrug resistance (MDR)	Burundi	Sub-Saharan Africa	Burundi		2	2011	15.679329635428399	3.16180875326987	39.0481548029465
Salmonella Typhi	Multidrug resistance (MDR)	Burundi	Sub-Saharan Africa	Burundi		2	2012	21.7058978010784	4.91515313996801	51.587595555854705
Salmonella Typhi	Multidrug resistance (MDR)	Burundi	Sub-Saharan Africa	Burundi		2	2013	31.1606234985897	7.75729826953693	63.30939981257389
Salmonella Typhi	Multidrug resistance (MDR)	Burundi	Sub-Saharan Africa	Burundi		2	2014	45.199166366372104	15.448402753533	77.54957965054349
Salmonella Typhi	Multidrug resistance (MDR)	Burundi	Sub-Saharan Africa	Burundi		2	2015	28.267046187699403	6.71120544585261	60.306434198269
Salmonella Typhi	Multidrug resistance (MDR)	Burundi	Sub-Saharan Africa	Burundi		2	2016	30.5689914499708	7.8846014805594304	62.71869893147291
Salmonella Typhi	Multidrug resistance (MDR)	Burundi	Sub-Saharan Africa	Burundi		2	2017	33.3266303169581	9.72084180445352	65.67145758354191
Salmonella Typhi	Multidrug resistance (MDR)	Burundi	Sub-Saharan Africa	Burundi		2	2018	36.7159907552483	11.092670697274901	70.1732748234839
Salmonella Typhi	Multidrug resistance (MDR)	Burundi	Sub-Saharan Africa	Burundi		2	2019	39.7417036260645	12.763005331973002	72.5127322684497
Salmonella Typhi	Multidrug resistance (MDR)	Benin	Sub-Saharan Africa	Benin		2	1990	4.02235176370655	0.578671018866617	14.4095685167684
Salmonella Typhi	Multidrug resistance (MDR)	Benin	Sub-Saharan Africa	Benin		2	1991	4.21083120259267	0.561226869857339	13.937199981303799
Salmonella Typhi	Multidrug resistance (MDR)	Benin	Sub-Saharan Africa	Benin		2	1992	4.25147657808845	0.602234308495385	13.7737944435642
Salmonella Typhi	Multidrug resistance (MDR)	Benin	Sub-Saharan Africa	Benin		2	1993	4.36354456165916	0.656115978567349	14.6127788727327
Salmonella Typhi	Multidrug resistance (MDR)	Benin	Sub-Saharan Africa	Benin		2	1994	4.53221214809292	0.649790050361784	15.1991719248081
Salmonella Typhi	Multidrug resistance (MDR)	Benin	Sub-Saharan Africa	Benin		2	1995	4.6529337443342	0.670786584606583	15.599690191960699
Salmonella Typhi	Multidrug resistance (MDR)	Benin	Sub-Saharan Africa	Benin		2	1996	4.736155651592109	0.6831288529024979	15.3445734491515
Salmonella Typhi	Multidrug resistance (MDR)	Benin	Sub-Saharan Africa	Benin		2	1997	4.93878592927705	0.712184180468701	16.7148268659804
Salmonella Typhi	Multidrug resistance (MDR)	Benin	Sub-Saharan Africa	Benin		2	1998	5.05924715443168	0.760558127592865	16.8128586289724
Salmonella Typhi	Multidrug resistance (MDR)	Benin	Sub-Saharan Africa	Benin		2	1999	5.304042039837889	0.7608334978817051	17.534788043646802
Salmonella Typhi	Multidrug resistance (MDR)	Benin	Sub-Saharan Africa	Benin		2	2000	5.5452871154784695	0.766758221703793	17.992403002947
Salmonella Typhi	Multidrug resistance (MDR)	Benin	Sub-Saharan Africa	Benin		2	2001	6.23345573892089	0.9492286725468769	20.4666260890983
Salmonella Typhi	Multidrug resistance (MDR)	Benin	Sub-Saharan Africa	Benin		2	2002	7.404888072178201	1.15532992565137	24.0472331356844
Salmonella Typhi	Multidrug resistance (MDR)	Benin	Sub-Saharan Africa	Benin		2	2003	9.386499807699419	1.4417346699843	28.526415639280998
Salmonella Typhi	Multidrug resistance (MDR)	Benin	Sub-Saharan Africa	Benin		2	2004	13.2189328284536	2.38595205836091	36.8303961653971
Salmonella Typhi	Multidrug resistance (MDR)	Benin	Sub-Saharan Africa	Benin		2	2005	20.1120691635957	4.38567684472705	49.3553374324478
Salmonella Typhi	Multidrug resistance (MDR)	Benin	Sub-Saharan Africa	Benin		2	2006	24.0084297759452	5.547670229678451	54.465426703992705
Salmonella Typhi	Multidrug resistance (MDR)	Benin	Sub-Saharan Africa	Benin		2	2007	28.2342826327537	7.27065628148439	60.58039678870129
Salmonella Typhi	Multidrug resistance (MDR)	Benin	Sub-Saharan Africa	Benin		2	2008	27.030906759492602	7.07365143455662	56.9336357490912
Salmonella Typhi	Multidrug resistance (MDR)	Benin	Sub-Saharan Africa	Benin		2	2009	33.8682964711908	10.0482832933598	65.27605394431289
Salmonella Typhi	Multidrug resistance (MDR)	Benin	Sub-Saharan Africa	Benin		2	2010	36.2500141121614	9.86508404345021	67.836673700084
Salmonella Typhi	Multidrug resistance (MDR)	Benin	Sub-Saharan Africa	Benin		2	2011	37.8757551379805	11.7503125784722	69.1209022094306
Salmonella Typhi	Multidrug resistance (MDR)	Benin	Sub-Saharan Africa	Benin		2	2012	45.855381293923095	15.852710654203001	77.5816825050847
Salmonella Typhi	Multidrug resistance (MDR)	Benin	Sub-Saharan Africa	Benin		2	2013	58.6633802704956	24.3110182572055	86.856540793636
Salmonella Typhi	Multidrug resistance (MDR)	Benin	Sub-Saharan Africa	Benin		2	2014	72.6936043340269	39.9176012246529	93.3902531792853
Salmonella Typhi	Multidrug resistance (MDR)	Benin	Sub-Saharan Africa	Benin		2	2015	77.0427712256875	46.5094361520902	94.73405793842001
Salmonella Typhi	Multidrug resistance (MDR)	Benin	Sub-Saharan Africa	Benin		2	2016	75.8930374971927	44.8886104374254	94.4037187810774
Salmonella Typhi	Multidrug resistance (MDR)	Benin	Sub-Saharan Africa	Benin		2	2017	77.0271081253046	46.3967963128906	94.9830448040504
Salmonella Typhi	Multidrug resistance (MDR)	Benin	Sub-Saharan Africa	Benin		2	2018	77.34611842888471	46.2798187106567	94.9815474932355
Salmonella Typhi	Multidrug resistance (MDR)	Benin	Sub-Saharan Africa	Benin		2	2019	77.7449251010166	47.8906962258836	95.0844182754649
Salmonella Typhi	Multidrug resistance (MDR)	Burkina Faso	Sub-Saharan Africa	Burkina Faso		2	1990	2.0176152482745	0.457884918541907	6.08504711686425
Salmonella Typhi	Multidrug resistance (MDR)	Burkina Faso	Sub-Saharan Africa	Burkina Faso		2	1991	2.03186822721874	0.412043261233373	6.41784823841787
Salmonella Typhi	Multidrug resistance (MDR)	Burkina Faso	Sub-Saharan Africa	Burkina Faso		2	1992	1.9779480030704701	0.415074219986001	5.9108226523199
Salmonella Typhi	Multidrug resistance (MDR)	Burkina Faso	Sub-Saharan Africa	Burkina Faso		2	1993	1.78624448594847	0.39759689771451	5.24635924968873
Salmonella Typhi	Multidrug resistance (MDR)	Burkina Faso	Sub-Saharan Africa	Burkina Faso		2	1994	1.83081350398234	0.40698149687168506	5.62575402056559
Salmonella Typhi	Multidrug resistance (MDR)	Burkina Faso	Sub-Saharan Africa	Burkina Faso		2	1995	1.84618318918216	0.37607459148849	5.51992717847549
Salmonella Typhi	Multidrug resistance (MDR)	Burkina Faso	Sub-Saharan Africa	Burkina Faso		2	1996	1.90806321686594	0.392632801475203	5.83793018201186
Salmonella Typhi	Multidrug resistance (MDR)	Burkina Faso	Sub-Saharan Africa	Burkina Faso		2	1997	1.94662440287992	0.41996645729461596	5.79503375982872
Salmonella Typhi	Multidrug resistance (MDR)	Burkina Faso	Sub-Saharan Africa	Burkina Faso		2	1998	1.96191888324053	0.40890168635047397	5.87383903374593
Salmonella Typhi	Multidrug resistance (MDR)	Burkina Faso	Sub-Saharan Africa	Burkina Faso		2	1999	2.00908011416705	0.43959222111784896	6.27803550127303
Salmonella Typhi	Multidrug resistance (MDR)	Burkina Faso	Sub-Saharan Africa	Burkina Faso		2	2000	1.99895700656802	0.402934724092811	6.21541661648204
Salmonella Typhi	Multidrug resistance (MDR)	Burkina Faso	Sub-Saharan Africa	Burkina Faso		2	2001	2.1067969003626	0.43813167160294897	6.08630631558172
Salmonella Typhi	Multidrug resistance (MDR)	Burkina Faso	Sub-Saharan Africa	Burkina Faso		2	2002	2.2235226641927697	0.448173266758099	6.733798351807089
Salmonella Typhi	Multidrug resistance (MDR)	Burkina Faso	Sub-Saharan Africa	Burkina Faso		2	2003	2.38638635519052	0.495705080245734	6.99784742154346
Salmonella Typhi	Multidrug resistance (MDR)	Burkina Faso	Sub-Saharan Africa	Burkina Faso		2	2004	2.3500419948713303	0.5010139762538229	7.045098607921229
Salmonella Typhi	Multidrug resistance (MDR)	Burkina Faso	Sub-Saharan Africa	Burkina Faso		2	2005	2.44465919019955	0.498365665496439	6.8825441964196505
Salmonella Typhi	Multidrug resistance (MDR)	Burkina Faso	Sub-Saharan Africa	Burkina Faso		2	2006	2.58362100971293	0.538288410936088	8.420195613212291
Salmonella Typhi	Multidrug resistance (MDR)	Burkina Faso	Sub-Saharan Africa	Burkina Faso		2	2007	2.59269682241474	0.587831520752667	7.510070053348331
Salmonella Typhi	Multidrug resistance (MDR)	Burkina Faso	Sub-Saharan Africa	Burkina Faso		2	2008	2.8026869566492	0.609430350422481	8.47346023983951
Salmonella Typhi	Multidrug resistance (MDR)	Burkina Faso	Sub-Saharan Africa	Burkina Faso		2	2009	2.88217022695402	0.662529801512303	8.33515398837606
Salmonella Typhi	Multidrug resistance (MDR)	Burkina Faso	Sub-Saharan Africa	Burkina Faso		2	2010	3.20668373038666	0.702013815206841	9.37930463945048
Salmonella Typhi	Multidrug resistance (MDR)	Burkina Faso	Sub-Saharan Africa	Burkina Faso		2	2011	4.09490765674634	0.9331060042055479	12.4067682613782
Salmonella Typhi	Multidrug resistance (MDR)	Burkina Faso	Sub-Saharan Africa	Burkina Faso		2	2012	4.56412362106657	0.9418101911342531	13.362014040828901
Salmonella Typhi	Multidrug resistance (MDR)	Burkina Faso	Sub-Saharan Africa	Burkina Faso		2	2013	4.92109498715841	1.1875319752934699	13.7370113482937
Salmonella Typhi	Multidrug resistance (MDR)	Burkina Faso	Sub-Saharan Africa	Burkina Faso		2	2014	6.36441369984126	1.3906527813236	18.4739939706622
Salmonella Typhi	Multidrug resistance (MDR)	Burkina Faso	Sub-Saharan Africa	Burkina Faso		2	2015	8.04516436842075	1.9740162470298102	21.5817619790681
Salmonella Typhi	Multidrug resistance (MDR)	Burkina Faso	Sub-Saharan Africa	Burkina Faso		2	2016	9.18655339646247	2.16804477923411	24.3327934327427
Salmonella Typhi	Multidrug resistance (MDR)	Burkina Faso	Sub-Saharan Africa	Burkina Faso		2	2017	11.1369555218397	2.72410365673434	28.9258449672515
Salmonella Typhi	Multidrug resistance (MDR)	Burkina Faso	Sub-Saharan Africa	Burkina Faso		2	2018	13.071674859238898	3.3501908995536804	32.8008893327827
Salmonella Typhi	Multidrug resistance (MDR)	Burkina Faso	Sub-Saharan Africa	Burkina Faso		2	2019	15.0274833252877	4.10611017589577	35.3618932144763
Salmonella Typhi	Multidrug resistance (MDR)	Bangladesh	South Asia	Bangladesh		2	1990	29.4031526806736	18.6807619031366	41.694968211388
Salmonella Typhi	Multidrug resistance (MDR)	Bangladesh	South Asia	Bangladesh		2	1991	47.9226093974692	35.7553900711412	60.295602187923606
Salmonella Typhi	Multidrug resistance (MDR)	Bangladesh	South Asia	Bangladesh		2	1992	49.261009633255895	37.5065098223183	62.5871053434284
Salmonella Typhi	Multidrug resistance (MDR)	Bangladesh	South Asia	Bangladesh		2	1993	45.8967398911485	34.1479538724599	58.6766861719057
Salmonella Typhi	Multidrug resistance (MDR)	Bangladesh	South Asia	Bangladesh		2	1994	47.1152229730639	35.3326867806725	60.07746108805549
Salmonella Typhi	Multidrug resistance (MDR)	Bangladesh	South Asia	Bangladesh		2	1995	39.7435976978012	28.7187885609627	52.209078780598595
Salmonella Typhi	Multidrug resistance (MDR)	Bangladesh	South Asia	Bangladesh		2	1996	29.4587543673552	20.2949528808237	40.8972268085151
Salmonella Typhi	Multidrug resistance (MDR)	Bangladesh	South Asia	Bangladesh		2	1997	32.9167587520704	23.1406063059525	45.2520387808397
Salmonella Typhi	Multidrug resistance (MDR)	Bangladesh	South Asia	Bangladesh		2	1998	26.877931560409003	17.3520748672877	38.4653940396407
Salmonella Typhi	Multidrug resistance (MDR)	Bangladesh	South Asia	Bangladesh		2	1999	31.592370594784903	21.0657618965652	44.9541004787078
Salmonella Typhi	Multidrug resistance (MDR)	Bangladesh	South Asia	Bangladesh		2	2000	32.716758996214104	22.759494742599202	44.5359365595133
Salmonella Typhi	Multidrug resistance (MDR)	Bangladesh	South Asia	Bangladesh		2	2001	44.7557499363739	33.7721081234103	57.42069112278811
Salmonella Typhi	Multidrug resistance (MDR)	Bangladesh	South Asia	Bangladesh		2	2002	42.9999389297201	31.9919101766395	55.159958383042294
Salmonella Typhi	Multidrug resistance (MDR)	Bangladesh	South Asia	Bangladesh		2	2003	40.089077466851805	26.4704681543098	54.1976612080167
Salmonella Typhi	Multidrug resistance (MDR)	Bangladesh	South Asia	Bangladesh		2	2004	40.9546664975268	29.286447528388397	54.5752161739383
Salmonella Typhi	Multidrug resistance (MDR)	Bangladesh	South Asia	Bangladesh		2	2005	41.8448264670109	31.039297251905403	55.1397970224511
Salmonella Typhi	Multidrug resistance (MDR)	Bangladesh	South Asia	Bangladesh		2	2006	39.4747226418584	27.971329660016096	51.9336652254344
Salmonella Typhi	Multidrug resistance (MDR)	Bangladesh	South Asia	Bangladesh		2	2007	35.2666720446966	24.4989160497217	47.631065414421805
Salmonella Typhi	Multidrug resistance (MDR)	Bangladesh	South Asia	Bangladesh		2	2008	26.6183840647935	17.7369743011943	36.8553856167203
Salmonella Typhi	Multidrug resistance (MDR)	Bangladesh	South Asia	Bangladesh		2	2009	36.0462827289163	25.2709937770225	48.5788587157161
Salmonella Typhi	Multidrug resistance (MDR)	Bangladesh	South Asia	Bangladesh		2	2010	29.479696589902698	20.5216394989239	40.949461768864495
Salmonella Typhi	Multidrug resistance (MDR)	Bangladesh	South Asia	Bangladesh		2	2011	22.9751502153816	15.8342616533699	31.860999046469303
Salmonella Typhi	Multidrug resistance (MDR)	Bangladesh	South Asia	Bangladesh		2	2012	16.7540213503189	10.5881876098524	25.1050142756706
Salmonella Typhi	Multidrug resistance (MDR)	Bangladesh	South Asia	Bangladesh		2	2013	18.6301945028864	12.0488108685406	26.7873026186686
Salmonella Typhi	Multidrug resistance (MDR)	Bangladesh	South Asia	Bangladesh		2	2014	13.2553851374288	8.44268803943797	20.1960789859957
Salmonella Typhi	Multidrug resistance (MDR)	Bangladesh	South Asia	Bangladesh		2	2015	26.1732719726687	15.6068928003556	37.8944363486028
Salmonella Typhi	Multidrug resistance (MDR)	Bangladesh	South Asia	Bangladesh		2	2016	20.1290698532313	13.1122479785405	29.3012451492232
Salmonella Typhi	Multidrug resistance (MDR)	Bangladesh	South Asia	Bangladesh		2	2017	19.0889318842356	12.9555223049972	27.5476454165993
Salmonella Typhi	Multidrug resistance (MDR)	Bangladesh	South Asia	Bangladesh		2	2018	19.245804076804703	13.2932665495675	27.904847671556098
Salmonella Typhi	Multidrug resistance (MDR)	Bangladesh	South Asia	Bangladesh		2	2019	19.077107186566	12.4585567958641	27.807943686347198
Salmonella Typhi	Multidrug resistance (MDR)	Bhutan	South Asia	Bhutan		2	1990	36.024830539217604	10.410485760075499	67.9667422251149
Salmonella Typhi	Multidrug resistance (MDR)	Bhutan	South Asia	Bhutan		2	1991	28.5747720713172	7.1229086399493395	59.139442632052095
Salmonella Typhi	Multidrug resistance (MDR)	Bhutan	South Asia	Bhutan		2	1992	23.2003152463851	5.12767748361425	52.5994989173306
Salmonella Typhi	Multidrug resistance (MDR)	Bhutan	South Asia	Bhutan		2	1993	22.9060352711077	4.93961345535582	52.5280391046192
Salmonella Typhi	Multidrug resistance (MDR)	Bhutan	South Asia	Bhutan		2	1994	20.9674562750518	4.8009948554102495	48.6865354262827
Salmonella Typhi	Multidrug resistance (MDR)	Bhutan	South Asia	Bhutan		2	1995	16.4065157941553	3.1328319440050696	42.2319234249075
Salmonella Typhi	Multidrug resistance (MDR)	Bhutan	South Asia	Bhutan		2	1996	12.0052753907503	2.2894243900272198	33.2555787086037
Salmonella Typhi	Multidrug resistance (MDR)	Bhutan	South Asia	Bhutan		2	1997	9.77810389790498	1.8145497883185102	27.876274588495498
Salmonella Typhi	Multidrug resistance (MDR)	Bhutan	South Asia	Bhutan		2	1998	8.31698356609325	1.35885552365175	24.3814859078901
Salmonella Typhi	Multidrug resistance (MDR)	Bhutan	South Asia	Bhutan		2	1999	6.48069402490254	1.0652123387288701	19.3195905609341
Salmonella Typhi	Multidrug resistance (MDR)	Bhutan	South Asia	Bhutan		2	2000	6.773081096544541	1.17014188993816	20.6315691300148
Salmonella Typhi	Multidrug resistance (MDR)	Bhutan	South Asia	Bhutan		2	2001	5.20595294251978	0.7595214691314449	16.4534082964783
Salmonella Typhi	Multidrug resistance (MDR)	Bhutan	South Asia	Bhutan		2	2002	5.53460932422254	0.8799880137083429	16.534021798061698
Salmonella Typhi	Multidrug resistance (MDR)	Bhutan	South Asia	Bhutan		2	2003	4.6789352476485195	0.736816864397371	14.866143569850198
Salmonella Typhi	Multidrug resistance (MDR)	Bhutan	South Asia	Bhutan		2	2004	4.370874695885759	0.6728997078796489	13.4139414172157
Salmonella Typhi	Multidrug resistance (MDR)	Bhutan	South Asia	Bhutan		2	2005	4.42967118399387	0.650735553025056	13.8957432040032
Salmonella Typhi	Multidrug resistance (MDR)	Bhutan	South Asia	Bhutan		2	2006	3.51456110171149	0.501352129617437	11.6220603237992
Salmonella Typhi	Multidrug resistance (MDR)	Bhutan	South Asia	Bhutan		2	2007	3.6208291168451296	0.545851945252336	10.8253595964248
Salmonella Typhi	Multidrug resistance (MDR)	Bhutan	South Asia	Bhutan		2	2008	3.4765728257283004	0.531711292023899	11.503156858193
Salmonella Typhi	Multidrug resistance (MDR)	Bhutan	South Asia	Bhutan		2	2009	2.95160020330776	0.422362178579622	10.162738189007001
Salmonella Typhi	Multidrug resistance (MDR)	Bhutan	South Asia	Bhutan		2	2010	2.93841134127765	0.43389392789864	9.42644135456419
Salmonella Typhi	Multidrug resistance (MDR)	Bhutan	South Asia	Bhutan		2	2011	2.9835740847718997	0.396834429086713	10.0855779813542
Salmonella Typhi	Multidrug resistance (MDR)	Bhutan	South Asia	Bhutan		2	2012	2.99974272078126	0.461901327441511	9.32478228606145
Salmonella Typhi	Multidrug resistance (MDR)	Bhutan	South Asia	Bhutan		2	2013	3.00419504564567	0.430938135189309	9.396232484938661
Salmonella Typhi	Multidrug resistance (MDR)	Bhutan	South Asia	Bhutan		2	2014	3.0031123126142	0.446723943008435	9.91978470259446
Salmonella Typhi	Multidrug resistance (MDR)	Bhutan	South Asia	Bhutan		2	2015	3.2238908474327497	0.46605278221271706	10.7567543695944
Salmonella Typhi	Multidrug resistance (MDR)	Bhutan	South Asia	Bhutan		2	2016	3.2061845412801904	0.46220113669336005	10.255801443254
Salmonella Typhi	Multidrug resistance (MDR)	Bhutan	South Asia	Bhutan		2	2017	3.66582667304816	0.5823424929091771	12.0427628123688
Salmonella Typhi	Multidrug resistance (MDR)	Bhutan	South Asia	Bhutan		2	2018	4.02738546772008	0.615489803798238	12.2815599403381
Salmonella Typhi	Multidrug resistance (MDR)	Bhutan	South Asia	Bhutan		2	2019	4.27899875497888	0.664446396457522	13.257997266773499
Salmonella Typhi	Multidrug resistance (MDR)	Central African Republic	Sub-Saharan Africa	Central African Republic		2	1990	5.64850576444032	0.968350938124525	18.1528452620212
Salmonella Typhi	Multidrug resistance (MDR)	Central African Republic	Sub-Saharan Africa	Central African Republic		2	1991	5.849542910905179	0.961995333942046	18.8372337349862
Salmonella Typhi	Multidrug resistance (MDR)	Central African Republic	Sub-Saharan Africa	Central African Republic		2	1992	5.90321984089519	0.924858480249797	19.2131533771832
Salmonella Typhi	Multidrug resistance (MDR)	Central African Republic	Sub-Saharan Africa	Central African Republic		2	1993	5.43678582851186	0.878725706418564	17.7407034005909
Salmonella Typhi	Multidrug resistance (MDR)	Central African Republic	Sub-Saharan Africa	Central African Republic		2	1994	5.43518688059938	0.881163344636203	17.5427568048564
Salmonella Typhi	Multidrug resistance (MDR)	Central African Republic	Sub-Saharan Africa	Central African Republic		2	1995	5.56360537539693	0.9056011298316289	18.094715982763198
Salmonella Typhi	Multidrug resistance (MDR)	Central African Republic	Sub-Saharan Africa	Central African Republic		2	1996	5.5127164729648905	0.8824524327284721	18.3236244383231
Salmonella Typhi	Multidrug resistance (MDR)	Central African Republic	Sub-Saharan Africa	Central African Republic		2	1997	5.74998220008223	0.985702354395843	18.3647777208229
Salmonella Typhi	Multidrug resistance (MDR)	Central African Republic	Sub-Saharan Africa	Central African Republic		2	1998	5.74847135122155	0.9868360482202829	18.6596051099874
Salmonella Typhi	Multidrug resistance (MDR)	Central African Republic	Sub-Saharan Africa	Central African Republic		2	1999	6.0133779701069905	1.00009846563702	19.2520811093186
Salmonella Typhi	Multidrug resistance (MDR)	Central African Republic	Sub-Saharan Africa	Central African Republic		2	2000	5.96513833160398	0.945703972800847	18.8949656168645
Salmonella Typhi	Multidrug resistance (MDR)	Central African Republic	Sub-Saharan Africa	Central African Republic		2	2001	5.67590331735868	0.9416605670507471	19.041686217886898
Salmonella Typhi	Multidrug resistance (MDR)	Central African Republic	Sub-Saharan Africa	Central African Republic		2	2002	6.40156113935508	1.02215843063885	19.9212553025632
Salmonella Typhi	Multidrug resistance (MDR)	Central African Republic	Sub-Saharan Africa	Central African Republic		2	2003	6.60917481732807	1.1479548785172	20.8225942393108
Salmonella Typhi	Multidrug resistance (MDR)	Central African Republic	Sub-Saharan Africa	Central African Republic		2	2004	6.61373753555064	1.09949258283272	20.8248685694184
Salmonella Typhi	Multidrug resistance (MDR)	Central African Republic	Sub-Saharan Africa	Central African Republic		2	2005	8.7150978117578	1.54456227379019	26.7966425168875
Salmonella Typhi	Multidrug resistance (MDR)	Central African Republic	Sub-Saharan Africa	Central African Republic		2	2006	6.98015508992647	1.29465726001539	20.7573667113243
Salmonella Typhi	Multidrug resistance (MDR)	Central African Republic	Sub-Saharan Africa	Central African Republic		2	2007	7.77808863578156	1.29173060655806	24.001967985286498
Salmonella Typhi	Multidrug resistance (MDR)	Central African Republic	Sub-Saharan Africa	Central African Republic		2	2008	7.46176087900907	1.22229753205964	22.759292654613798
Salmonella Typhi	Multidrug resistance (MDR)	Central African Republic	Sub-Saharan Africa	Central African Republic		2	2009	8.60376157412585	1.47074058587551	27.090003857135397
Salmonella Typhi	Multidrug resistance (MDR)	Central African Republic	Sub-Saharan Africa	Central African Republic		2	2010	8.54591084577512	1.48511436988604	26.063471640157598
Salmonella Typhi	Multidrug resistance (MDR)	Central African Republic	Sub-Saharan Africa	Central African Republic		2	2011	8.88076822909748	1.53542259266304	27.4793064744895
Salmonella Typhi	Multidrug resistance (MDR)	Central African Republic	Sub-Saharan Africa	Central African Republic		2	2012	9.26965283642258	1.5930829086528198	28.669953622557
Salmonella Typhi	Multidrug resistance (MDR)	Central African Republic	Sub-Saharan Africa	Central African Republic		2	2013	10.278055997019301	1.88187130072805	29.5396678016563
Salmonella Typhi	Multidrug resistance (MDR)	Central African Republic	Sub-Saharan Africa	Central African Republic		2	2014	13.573094595327401	2.5974467587289802	37.9126605899575
Salmonella Typhi	Multidrug resistance (MDR)	Central African Republic	Sub-Saharan Africa	Central African Republic		2	2015	14.7849076049554	3.2002789033360903	39.6256311552852
Salmonella Typhi	Multidrug resistance (MDR)	Central African Republic	Sub-Saharan Africa	Central African Republic		2	2016	14.9796295606267	2.8882588671241898	42.1247273489497
Salmonella Typhi	Multidrug resistance (MDR)	Central African Republic	Sub-Saharan Africa	Central African Republic		2	2017	15.2085292134785	3.14594155159374	41.4262692041926
Salmonella Typhi	Multidrug resistance (MDR)	Central African Republic	Sub-Saharan Africa	Central African Republic		2	2018	15.4239529115224	2.79493512452231	40.373828651173
Salmonella Typhi	Multidrug resistance (MDR)	Central African Republic	Sub-Saharan Africa	Central African Republic		2	2019	15.659242395031	3.2340768665759003	40.849219576965204
Salmonella Typhi	Multidrug resistance (MDR)	China	Southeast Asia, East Asia and Oceania	China		2	1990	35.2103361213377	20.6494179863155	50.8207979636243
Salmonella Typhi	Multidrug resistance (MDR)	China	Southeast Asia, East Asia and Oceania	China		2	1991	23.1652306350159	12.9383050720732	36.6584973513829
Salmonella Typhi	Multidrug resistance (MDR)	China	Southeast Asia, East Asia and Oceania	China		2	1992	20.1731347697986	10.619931737264201	32.2667931760777
Salmonella Typhi	Multidrug resistance (MDR)	China	Southeast Asia, East Asia and Oceania	China		2	1993	17.9225917746286	9.67391210395373	29.4964433928043
Salmonella Typhi	Multidrug resistance (MDR)	China	Southeast Asia, East Asia and Oceania	China		2	1994	14.989031604025199	7.39112081406669	25.4888854247194
Salmonella Typhi	Multidrug resistance (MDR)	China	Southeast Asia, East Asia and Oceania	China		2	1995	12.6067533304687	6.2340479554428	21.249986966467798
Salmonella Typhi	Multidrug resistance (MDR)	China	Southeast Asia, East Asia and Oceania	China		2	1996	6.20038622952655	2.9328111268529797	11.4340547348957
Salmonella Typhi	Multidrug resistance (MDR)	China	Southeast Asia, East Asia and Oceania	China		2	1997	5.33227373873738	2.32802025751311	10.299362111364
Salmonella Typhi	Multidrug resistance (MDR)	China	Southeast Asia, East Asia and Oceania	China		2	1998	4.6393152444697	2.19855600727668	8.8307719148984
Salmonella Typhi	Multidrug resistance (MDR)	China	Southeast Asia, East Asia and Oceania	China		2	1999	3.5175033956450497	1.6437946884653503	6.6913964513880195
Salmonella Typhi	Multidrug resistance (MDR)	China	Southeast Asia, East Asia and Oceania	China		2	2000	4.04702334292202	1.8951556962297202	7.65822912482495
Salmonella Typhi	Multidrug resistance (MDR)	China	Southeast Asia, East Asia and Oceania	China		2	2001	2.62786395867903	1.21606285585215	4.9846409440402795
Salmonella Typhi	Multidrug resistance (MDR)	China	Southeast Asia, East Asia and Oceania	China		2	2002	2.59871798923608	1.19926395275241	5.11811987970927
Salmonella Typhi	Multidrug resistance (MDR)	China	Southeast Asia, East Asia and Oceania	China		2	2003	2.64637717307756	1.21200208185737	5.01696472030241
Salmonella Typhi	Multidrug resistance (MDR)	China	Southeast Asia, East Asia and Oceania	China		2	2004	2.486164245501	1.09675510447102	4.69487612064287
Salmonella Typhi	Multidrug resistance (MDR)	China	Southeast Asia, East Asia and Oceania	China		2	2005	2.33475958249372	1.11238264012102	4.50119673321403
Salmonella Typhi	Multidrug resistance (MDR)	China	Southeast Asia, East Asia and Oceania	China		2	2006	2.33796903143061	1.0333521527404301	4.45476493208896
Salmonella Typhi	Multidrug resistance (MDR)	China	Southeast Asia, East Asia and Oceania	China		2	2007	2.27498805007515	1.03467240778286	4.41390676842902
Salmonella Typhi	Multidrug resistance (MDR)	China	Southeast Asia, East Asia and Oceania	China		2	2008	2.26328515686544	1.0233260891070102	4.44891715675342
Salmonella Typhi	Multidrug resistance (MDR)	China	Southeast Asia, East Asia and Oceania	China		2	2009	2.22193948997372	1.00865091760017	4.26067080385471
Salmonella Typhi	Multidrug resistance (MDR)	China	Southeast Asia, East Asia and Oceania	China		2	2010	2.1261866677588297	0.9661981630540359	4.119986066010091
Salmonella Typhi	Multidrug resistance (MDR)	China	Southeast Asia, East Asia and Oceania	China		2	2011	2.13788363520736	0.964748259477668	4.0854083872266305
Salmonella Typhi	Multidrug resistance (MDR)	China	Southeast Asia, East Asia and Oceania	China		2	2012	2.2269020079986603	1.0047444573220499	4.3473032631352
Salmonella Typhi	Multidrug resistance (MDR)	China	Southeast Asia, East Asia and Oceania	China		2	2013	2.2344811461618397	1.0362751075788201	4.2052210878461995
Salmonella Typhi	Multidrug resistance (MDR)	China	Southeast Asia, East Asia and Oceania	China		2	2014	2.252210726302	0.970220133909659	4.33811134817815
Salmonella Typhi	Multidrug resistance (MDR)	China	Southeast Asia, East Asia and Oceania	China		2	2015	2.3570711828697197	1.09287729582812	4.4333719988747005
Salmonella Typhi	Multidrug resistance (MDR)	China	Southeast Asia, East Asia and Oceania	China		2	2016	2.43291806002006	1.12812215217768	4.55197753065572
Salmonella Typhi	Multidrug resistance (MDR)	China	Southeast Asia, East Asia and Oceania	China		2	2017	2.4258127423860802	1.12564566449972	4.47679439190363
Salmonella Typhi	Multidrug resistance (MDR)	China	Southeast Asia, East Asia and Oceania	China		2	2018	2.51092194375042	1.16216265585635	4.69989401531287
Salmonella Typhi	Multidrug resistance (MDR)	China	Southeast Asia, East Asia and Oceania	China		2	2019	2.64817549364775	1.19952565964355	5.253491430586029
Salmonella Typhi	Multidrug resistance (MDR)	Cote d'Ivoire	Sub-Saharan Africa	Cote d'Ivoire		2	1990	5.3933290371092	0.8440216923744529	16.2345333347148
Salmonella Typhi	Multidrug resistance (MDR)	Cote d'Ivoire	Sub-Saharan Africa	Cote d'Ivoire		2	1991	5.71195856628139	0.821549401378492	17.4015335432399
Salmonella Typhi	Multidrug resistance (MDR)	Cote d'Ivoire	Sub-Saharan Africa	Cote d'Ivoire		2	1992	5.69929261250343	0.897221961854806	16.713413512466698
Salmonella Typhi	Multidrug resistance (MDR)	Cote d'Ivoire	Sub-Saharan Africa	Cote d'Ivoire		2	1993	4.98139173099433	0.7942020526548099	16.2962787974668
Salmonella Typhi	Multidrug resistance (MDR)	Cote d'Ivoire	Sub-Saharan Africa	Cote d'Ivoire		2	1994	5.43762860449805	0.7784861645200339	16.9887755008377
Salmonella Typhi	Multidrug resistance (MDR)	Cote d'Ivoire	Sub-Saharan Africa	Cote d'Ivoire		2	1995	5.41790495100312	0.761980581715794	16.6667578589604
Salmonella Typhi	Multidrug resistance (MDR)	Cote d'Ivoire	Sub-Saharan Africa	Cote d'Ivoire		2	1996	4.9655948675894	0.771074656708494	15.942867181832298
Salmonella Typhi	Multidrug resistance (MDR)	Cote d'Ivoire	Sub-Saharan Africa	Cote d'Ivoire		2	1997	5.17132546060178	0.801246243353585	15.892264503181499
Salmonella Typhi	Multidrug resistance (MDR)	Cote d'Ivoire	Sub-Saharan Africa	Cote d'Ivoire		2	1998	5.05674646891174	0.789524570083301	15.8901712423217
Salmonella Typhi	Multidrug resistance (MDR)	Cote d'Ivoire	Sub-Saharan Africa	Cote d'Ivoire		2	1999	6.60585999915782	1.05837001951961	20.464102600174
Salmonella Typhi	Multidrug resistance (MDR)	Cote d'Ivoire	Sub-Saharan Africa	Cote d'Ivoire		2	2000	5.8747659531434	0.9448395797699689	17.6496556585509
Salmonella Typhi	Multidrug resistance (MDR)	Cote d'Ivoire	Sub-Saharan Africa	Cote d'Ivoire		2	2001	6.30281370473954	1.06770164066597	19.4009783498455
Salmonella Typhi	Multidrug resistance (MDR)	Cote d'Ivoire	Sub-Saharan Africa	Cote d'Ivoire		2	2002	6.557429225650351	1.0240174281388599	20.3591237682348
Salmonella Typhi	Multidrug resistance (MDR)	Cote d'Ivoire	Sub-Saharan Africa	Cote d'Ivoire		2	2003	9.669996738559758	1.65787507221145	27.5554594606157
Salmonella Typhi	Multidrug resistance (MDR)	Cote d'Ivoire	Sub-Saharan Africa	Cote d'Ivoire		2	2004	10.8501730807508	1.97526115785696	29.887954667872503
Salmonella Typhi	Multidrug resistance (MDR)	Cote d'Ivoire	Sub-Saharan Africa	Cote d'Ivoire		2	2005	13.079620794931	2.44517998649901	35.6594730453227
Salmonella Typhi	Multidrug resistance (MDR)	Cote d'Ivoire	Sub-Saharan Africa	Cote d'Ivoire		2	2006	14.564205310625	2.59956268734665	38.0461344577746
Salmonella Typhi	Multidrug resistance (MDR)	Cote d'Ivoire	Sub-Saharan Africa	Cote d'Ivoire		2	2007	19.270638644990502	3.98110840417158	47.3879185273466
Salmonella Typhi	Multidrug resistance (MDR)	Cote d'Ivoire	Sub-Saharan Africa	Cote d'Ivoire		2	2008	28.108829475882004	6.8067779858367805	59.915491128601595
Salmonella Typhi	Multidrug resistance (MDR)	Cote d'Ivoire	Sub-Saharan Africa	Cote d'Ivoire		2	2009	50.8524690420299	16.7302898019083	81.4799081009824
Salmonella Typhi	Multidrug resistance (MDR)	Cote d'Ivoire	Sub-Saharan Africa	Cote d'Ivoire		2	2010	58.1625463821133	23.0989389670398	86.4453573243047
Salmonella Typhi	Multidrug resistance (MDR)	Cote d'Ivoire	Sub-Saharan Africa	Cote d'Ivoire		2	2011	68.1953868456699	35.7351306781126	91.9059155997773
Salmonella Typhi	Multidrug resistance (MDR)	Cote d'Ivoire	Sub-Saharan Africa	Cote d'Ivoire		2	2012	81.6037120571442	55.3120345859163	96.0659630753905
Salmonella Typhi	Multidrug resistance (MDR)	Cote d'Ivoire	Sub-Saharan Africa	Cote d'Ivoire		2	2013	88.3814559397278	66.39343834533929	97.9654044182775
Salmonella Typhi	Multidrug resistance (MDR)	Cote d'Ivoire	Sub-Saharan Africa	Cote d'Ivoire		2	2014	85.2567915752415	61.0364521392468	97.2796465616844
Salmonella Typhi	Multidrug resistance (MDR)	Cote d'Ivoire	Sub-Saharan Africa	Cote d'Ivoire		2	2015	88.0497017769462	65.043467303429	97.9421506860573
Salmonella Typhi	Multidrug resistance (MDR)	Cote d'Ivoire	Sub-Saharan Africa	Cote d'Ivoire		2	2016	88.6242415476855	66.7135474498597	97.9888305219313
Salmonella Typhi	Multidrug resistance (MDR)	Cote d'Ivoire	Sub-Saharan Africa	Cote d'Ivoire		2	2017	89.2500834492603	69.2661511637841	98.15757541945351
Salmonella Typhi	Multidrug resistance (MDR)	Cote d'Ivoire	Sub-Saharan Africa	Cote d'Ivoire		2	2018	89.4045204973918	68.8553908011918	98.16137390825
Salmonella Typhi	Multidrug resistance (MDR)	Cote d'Ivoire	Sub-Saharan Africa	Cote d'Ivoire		2	2019	89.7882608792418	69.523539248067	98.2658000137596
Salmonella Typhi	Multidrug resistance (MDR)	Cameroon	Sub-Saharan Africa	Cameroon		2	1990	49.2982226739019	14.9528505622412	80.8353915586477
Salmonella Typhi	Multidrug resistance (MDR)	Cameroon	Sub-Saharan Africa	Cameroon		2	1991	48.555305199452796	14.9219423953846	80.96618882597781
Salmonella Typhi	Multidrug resistance (MDR)	Cameroon	Sub-Saharan Africa	Cameroon		2	1992	46.1933795556333	14.5391421012112	78.36063578052041
Salmonella Typhi	Multidrug resistance (MDR)	Cameroon	Sub-Saharan Africa	Cameroon		2	1993	42.648268334552	13.554134581139198	76.4604432216233
Salmonella Typhi	Multidrug resistance (MDR)	Cameroon	Sub-Saharan Africa	Cameroon		2	1994	36.2753482274693	9.10570424977383	70.550687663338
Salmonella Typhi	Multidrug resistance (MDR)	Cameroon	Sub-Saharan Africa	Cameroon		2	1995	38.7378908605587	10.5872084239576	71.5151421785534
Salmonella Typhi	Multidrug resistance (MDR)	Cameroon	Sub-Saharan Africa	Cameroon		2	1996	31.127355972456	7.4604272389370605	64.16600231467
Salmonella Typhi	Multidrug resistance (MDR)	Cameroon	Sub-Saharan Africa	Cameroon		2	1997	33.5563078079655	7.811136350469219	68.5524504031613
Salmonella Typhi	Multidrug resistance (MDR)	Cameroon	Sub-Saharan Africa	Cameroon		2	1998	31.0310838948946	7.213721544739659	65.09239289422159
Salmonella Typhi	Multidrug resistance (MDR)	Cameroon	Sub-Saharan Africa	Cameroon		2	1999	33.1385425183958	7.74516716562645	65.8590219353568
Salmonella Typhi	Multidrug resistance (MDR)	Cameroon	Sub-Saharan Africa	Cameroon		2	2000	30.841957961003303	6.561996467720201	63.561713280854804
Salmonella Typhi	Multidrug resistance (MDR)	Cameroon	Sub-Saharan Africa	Cameroon		2	2001	54.1036338610883	18.9558575036229	83.5249484243224
Salmonella Typhi	Multidrug resistance (MDR)	Cameroon	Sub-Saharan Africa	Cameroon		2	2002	54.4878116364092	19.3080952705567	84.9642620513352
Salmonella Typhi	Multidrug resistance (MDR)	Cameroon	Sub-Saharan Africa	Cameroon		2	2003	57.6904662452403	20.974407476165	86.8391782425124
Salmonella Typhi	Multidrug resistance (MDR)	Cameroon	Sub-Saharan Africa	Cameroon		2	2004	53.25111233650009	17.8100010713544	83.3102235637319
Salmonella Typhi	Multidrug resistance (MDR)	Cameroon	Sub-Saharan Africa	Cameroon		2	2005	58.393275807576295	22.5521822207578	87.7273823990802
Salmonella Typhi	Multidrug resistance (MDR)	Cameroon	Sub-Saharan Africa	Cameroon		2	2006	62.4628722574881	26.2292890306247	89.0582149692751
Salmonella Typhi	Multidrug resistance (MDR)	Cameroon	Sub-Saharan Africa	Cameroon		2	2007	68.30244736288171	31.6436799078483	92.4553771486869
Salmonella Typhi	Multidrug resistance (MDR)	Cameroon	Sub-Saharan Africa	Cameroon		2	2008	70.9226238422701	34.5270594699652	92.8207141164841
Salmonella Typhi	Multidrug resistance (MDR)	Cameroon	Sub-Saharan Africa	Cameroon		2	2009	75.61483148187659	41.353508746397196	94.3810724400564
Salmonella Typhi	Multidrug resistance (MDR)	Cameroon	Sub-Saharan Africa	Cameroon		2	2010	78.46647170645909	47.475396535347706	95.19787607303269
Salmonella Typhi	Multidrug resistance (MDR)	Cameroon	Sub-Saharan Africa	Cameroon		2	2011	84.7378641567542	58.068651171285005	97.0723426171055
Salmonella Typhi	Multidrug resistance (MDR)	Cameroon	Sub-Saharan Africa	Cameroon		2	2012	86.5948128009385	62.074978203345296	97.6479766581128
Salmonella Typhi	Multidrug resistance (MDR)	Cameroon	Sub-Saharan Africa	Cameroon		2	2013	90.6197197725013	71.1971358567233	98.5047449298806
Salmonella Typhi	Multidrug resistance (MDR)	Cameroon	Sub-Saharan Africa	Cameroon		2	2014	91.3222363494728	73.082394258495	98.6400979811427
Salmonella Typhi	Multidrug resistance (MDR)	Cameroon	Sub-Saharan Africa	Cameroon		2	2015	92.1318429385223	74.0144052913758	98.7743085428542
Salmonella Typhi	Multidrug resistance (MDR)	Cameroon	Sub-Saharan Africa	Cameroon		2	2016	92.5589764107436	75.3281944321759	98.8677820923962
Salmonella Typhi	Multidrug resistance (MDR)	Cameroon	Sub-Saharan Africa	Cameroon		2	2017	93.1091889943573	77.27369021291621	98.9755597796378
Salmonella Typhi	Multidrug resistance (MDR)	Cameroon	Sub-Saharan Africa	Cameroon		2	2018	93.3413821598699	77.5164127481614	98.923336580429
Salmonella Typhi	Multidrug resistance (MDR)	Cameroon	Sub-Saharan Africa	Cameroon		2	2019	93.3935967388071	78.1475829337276	98.9156160564597
Salmonella Typhi	Multidrug resistance (MDR)	Democratic Republic of the Congo	Sub-Saharan Africa	Democratic Republic of the Congo		2	1990	5.05264815425479	1.6251471161115898	11.6490290142481
Salmonella Typhi	Multidrug resistance (MDR)	Democratic Republic of the Congo	Sub-Saharan Africa	Democratic Republic of the Congo		2	1991	5.1793431487620705	1.79069257429278	12.0729517081704
Salmonella Typhi	Multidrug resistance (MDR)	Democratic Republic of the Congo	Sub-Saharan Africa	Democratic Republic of the Congo		2	1992	5.02186356859822	1.6675061803033	12.1536075654212
Salmonella Typhi	Multidrug resistance (MDR)	Democratic Republic of the Congo	Sub-Saharan Africa	Democratic Republic of the Congo		2	1993	5.1517791783519495	1.65649249875316	11.876669335028101
Salmonella Typhi	Multidrug resistance (MDR)	Democratic Republic of the Congo	Sub-Saharan Africa	Democratic Republic of the Congo		2	1994	5.34859029831164	1.7641124321287198	12.3841887989102
Salmonella Typhi	Multidrug resistance (MDR)	Democratic Republic of the Congo	Sub-Saharan Africa	Democratic Republic of the Congo		2	1995	5.36152068123394	1.75283922748532	12.926867083323302
Salmonella Typhi	Multidrug resistance (MDR)	Democratic Republic of the Congo	Sub-Saharan Africa	Democratic Republic of the Congo		2	1996	7.36099841875807	2.60655553434584	16.1498384337379
Salmonella Typhi	Multidrug resistance (MDR)	Democratic Republic of the Congo	Sub-Saharan Africa	Democratic Republic of the Congo		2	1997	5.5106905275179505	1.83173635189257	12.6091191854769
Salmonella Typhi	Multidrug resistance (MDR)	Democratic Republic of the Congo	Sub-Saharan Africa	Democratic Republic of the Congo		2	1998	7.996370441528609	2.79766625115528	18.0198571371159
Salmonella Typhi	Multidrug resistance (MDR)	Democratic Republic of the Congo	Sub-Saharan Africa	Democratic Republic of the Congo		2	1999	5.81326925398157	1.8772704841929702	14.0585301410391
Salmonella Typhi	Multidrug resistance (MDR)	Democratic Republic of the Congo	Sub-Saharan Africa	Democratic Republic of the Congo		2	2000	8.14277480546183	2.76694038705712	18.0323524747735
Salmonella Typhi	Multidrug resistance (MDR)	Democratic Republic of the Congo	Sub-Saharan Africa	Democratic Republic of the Congo		2	2001	5.877837026685509	1.91179332210044	13.3706647279878
Salmonella Typhi	Multidrug resistance (MDR)	Democratic Republic of the Congo	Sub-Saharan Africa	Democratic Republic of the Congo		2	2002	8.06986952861813	2.7899411667403	17.5609045557364
Salmonella Typhi	Multidrug resistance (MDR)	Democratic Republic of the Congo	Sub-Saharan Africa	Democratic Republic of the Congo		2	2003	8.67582846497293	3.04738076931359	19.2509478262159
Salmonella Typhi	Multidrug resistance (MDR)	Democratic Republic of the Congo	Sub-Saharan Africa	Democratic Republic of the Congo		2	2004	8.91688965338479	3.07708125824708	19.3793174873668
Salmonella Typhi	Multidrug resistance (MDR)	Democratic Republic of the Congo	Sub-Saharan Africa	Democratic Republic of the Congo		2	2005	9.43467264531416	3.2940518624253103	20.4407870505517
Salmonella Typhi	Multidrug resistance (MDR)	Democratic Republic of the Congo	Sub-Saharan Africa	Democratic Republic of the Congo		2	2006	9.60467376501963	3.4150377307700097	21.4394153197783
Salmonella Typhi	Multidrug resistance (MDR)	Democratic Republic of the Congo	Sub-Saharan Africa	Democratic Republic of the Congo		2	2007	7.874703105821499	2.68538407297579	18.183965011507
Salmonella Typhi	Multidrug resistance (MDR)	Democratic Republic of the Congo	Sub-Saharan Africa	Democratic Republic of the Congo		2	2008	10.310917628916	3.58041395930368	22.0310120705143
Salmonella Typhi	Multidrug resistance (MDR)	Democratic Republic of the Congo	Sub-Saharan Africa	Democratic Republic of the Congo		2	2009	12.553180952128102	4.6434279180258	26.5193248801825
Salmonella Typhi	Multidrug resistance (MDR)	Democratic Republic of the Congo	Sub-Saharan Africa	Democratic Republic of the Congo		2	2010	16.6112724734498	6.53109910948796	32.1448051118171
Salmonella Typhi	Multidrug resistance (MDR)	Democratic Republic of the Congo	Sub-Saharan Africa	Democratic Republic of the Congo		2	2011	22.9613108902755	9.53585083117704	41.837484467138296
Salmonella Typhi	Multidrug resistance (MDR)	Democratic Republic of the Congo	Sub-Saharan Africa	Democratic Republic of the Congo		2	2012	35.4397487640378	18.7038530032782	56.3848250034392
Salmonella Typhi	Multidrug resistance (MDR)	Democratic Republic of the Congo	Sub-Saharan Africa	Democratic Republic of the Congo		2	2013	36.448120967025	18.5825000921385	56.666411703818994
Salmonella Typhi	Multidrug resistance (MDR)	Democratic Republic of the Congo	Sub-Saharan Africa	Democratic Republic of the Congo		2	2014	62.638305093366796	40.3080075734997	81.59603102738599
Salmonella Typhi	Multidrug resistance (MDR)	Democratic Republic of the Congo	Sub-Saharan Africa	Democratic Republic of the Congo		2	2015	78.8677756120841	59.7652352342061	91.6857495708296
Salmonella Typhi	Multidrug resistance (MDR)	Democratic Republic of the Congo	Sub-Saharan Africa	Democratic Republic of the Congo		2	2016	80.6370003504724	61.4145869396413	93.2729116256403
Salmonella Typhi	Multidrug resistance (MDR)	Democratic Republic of the Congo	Sub-Saharan Africa	Democratic Republic of the Congo		2	2017	82.3124184234345	65.55109459298461	93.608560619458
Salmonella Typhi	Multidrug resistance (MDR)	Democratic Republic of the Congo	Sub-Saharan Africa	Democratic Republic of the Congo		2	2018	83.2640503352529	66.18445644126531	93.5897618081525
Salmonella Typhi	Multidrug resistance (MDR)	Democratic Republic of the Congo	Sub-Saharan Africa	Democratic Republic of the Congo		2	2019	84.2938194186349	68.04326793675	94.4382389039255
Salmonella Typhi	Multidrug resistance (MDR)	Congo	Sub-Saharan Africa	Congo		2	1990	54.23250792525079	19.361028500718	86.36228601969759
Salmonella Typhi	Multidrug resistance (MDR)	Congo	Sub-Saharan Africa	Congo		2	1991	56.30773944534631	20.4719687295456	87.78370683186701
Salmonella Typhi	Multidrug resistance (MDR)	Congo	Sub-Saharan Africa	Congo		2	1992	55.070541805450205	19.649486068024498	85.5738444187447
Salmonella Typhi	Multidrug resistance (MDR)	Congo	Sub-Saharan Africa	Congo		2	1993	52.103235109761805	19.2903771528518	84.8786025131566
Salmonella Typhi	Multidrug resistance (MDR)	Congo	Sub-Saharan Africa	Congo		2	1994	58.8053119194071	23.1389986739083	88.3900753791487
Salmonella Typhi	Multidrug resistance (MDR)	Congo	Sub-Saharan Africa	Congo		2	1995	54.833805430572205	20.832017404827	86.0168271213705
Salmonella Typhi	Multidrug resistance (MDR)	Congo	Sub-Saharan Africa	Congo		2	1996	54.7960985078925	20.0805801203305	85.2046063824365
Salmonella Typhi	Multidrug resistance (MDR)	Congo	Sub-Saharan Africa	Congo		2	1997	54.4012887742453	18.4345398732688	87.03211159794661
Salmonella Typhi	Multidrug resistance (MDR)	Congo	Sub-Saharan Africa	Congo		2	1998	53.6463189460166	19.290020538026102	86.326811480897
Salmonella Typhi	Multidrug resistance (MDR)	Congo	Sub-Saharan Africa	Congo		2	1999	53.57908767371789	19.0665633489701	85.2785706601787
Salmonella Typhi	Multidrug resistance (MDR)	Congo	Sub-Saharan Africa	Congo		2	2000	54.485438951354006	19.8856725995816	85.43887205452751
Salmonella Typhi	Multidrug resistance (MDR)	Congo	Sub-Saharan Africa	Congo		2	2001	52.73294846430699	20.1821794066917	84.8758095550142
Salmonella Typhi	Multidrug resistance (MDR)	Congo	Sub-Saharan Africa	Congo		2	2002	56.2961903652886	21.1958725891018	86.8875892322436
Salmonella Typhi	Multidrug resistance (MDR)	Congo	Sub-Saharan Africa	Congo		2	2003	58.284747218316	24.381496332025602	88.6822557133795
Salmonella Typhi	Multidrug resistance (MDR)	Congo	Sub-Saharan Africa	Congo		2	2004	58.5929117700973	24.4832879236337	87.8377046116851
Salmonella Typhi	Multidrug resistance (MDR)	Congo	Sub-Saharan Africa	Congo		2	2005	62.4081441561846	27.1889769378575	90.1230921308123
Salmonella Typhi	Multidrug resistance (MDR)	Congo	Sub-Saharan Africa	Congo		2	2006	73.7734221588669	38.1984814416235	94.24292313741441
Salmonella Typhi	Multidrug resistance (MDR)	Congo	Sub-Saharan Africa	Congo		2	2007	73.6684822075877	37.8900107716845	94.4845701865328
Salmonella Typhi	Multidrug resistance (MDR)	Congo	Sub-Saharan Africa	Congo		2	2008	77.2190856245227	43.9557131245801	95.10235095387421
Salmonella Typhi	Multidrug resistance (MDR)	Congo	Sub-Saharan Africa	Congo		2	2009	80.2087368891225	48.163007206562405	96.054523064298
Salmonella Typhi	Multidrug resistance (MDR)	Congo	Sub-Saharan Africa	Congo		2	2010	79.920922290452	51.611185695652694	95.6401276997646
Salmonella Typhi	Multidrug resistance (MDR)	Congo	Sub-Saharan Africa	Congo		2	2011	83.3838847380813	57.46193843612299	96.61078024951621
Salmonella Typhi	Multidrug resistance (MDR)	Congo	Sub-Saharan Africa	Congo		2	2012	82.1888721438609	54.683571912307	96.492643739488
Salmonella Typhi	Multidrug resistance (MDR)	Congo	Sub-Saharan Africa	Congo		2	2013	84.5136705150655	58.706794447895206	96.8752464323621
Salmonella Typhi	Multidrug resistance (MDR)	Congo	Sub-Saharan Africa	Congo		2	2014	85.8210073761939	60.4699478439912	97.202962193794
Salmonella Typhi	Multidrug resistance (MDR)	Congo	Sub-Saharan Africa	Congo		2	2015	87.0813854727003	62.832256000444296	97.8128978163865
Salmonella Typhi	Multidrug resistance (MDR)	Congo	Sub-Saharan Africa	Congo		2	2016	88.42048623729019	66.39036561760851	97.9146591495894
Salmonella Typhi	Multidrug resistance (MDR)	Congo	Sub-Saharan Africa	Congo		2	2017	89.7736397807126	69.4893830056674	98.2619713286753
Salmonella Typhi	Multidrug resistance (MDR)	Congo	Sub-Saharan Africa	Congo		2	2018	90.4550448529263	71.5375662050626	98.3539757038881
Salmonella Typhi	Multidrug resistance (MDR)	Congo	Sub-Saharan Africa	Congo		2	2019	90.94948917181121	73.5701308451981	98.4861618201075
Salmonella Typhi	Multidrug resistance (MDR)	Djibouti	Sub-Saharan Africa	Djibouti		2	1990	4.631659072304481	0.646442231185597	17.3055165245492
Salmonella Typhi	Multidrug resistance (MDR)	Djibouti	Sub-Saharan Africa	Djibouti		2	1991	4.89871338431148	0.66095666890979	17.8940519073431
Salmonella Typhi	Multidrug resistance (MDR)	Djibouti	Sub-Saharan Africa	Djibouti		2	1992	4.99738204232764	0.614182210550739	18.315437500422497
Salmonella Typhi	Multidrug resistance (MDR)	Djibouti	Sub-Saharan Africa	Djibouti		2	1993	5.05170501280329	0.68527697233411	17.3345378337525
Salmonella Typhi	Multidrug resistance (MDR)	Djibouti	Sub-Saharan Africa	Djibouti		2	1994	5.03097922562701	0.675284054609671	17.527606170082
Salmonella Typhi	Multidrug resistance (MDR)	Djibouti	Sub-Saharan Africa	Djibouti		2	1995	4.97295656224997	0.703410280589405	17.1991061977491
Salmonella Typhi	Multidrug resistance (MDR)	Djibouti	Sub-Saharan Africa	Djibouti		2	1996	5.27864792677705	0.698106224612389	17.9528739823703
Salmonella Typhi	Multidrug resistance (MDR)	Djibouti	Sub-Saharan Africa	Djibouti		2	1997	5.3406133533141	0.748247430626913	19.147088706637
Salmonella Typhi	Multidrug resistance (MDR)	Djibouti	Sub-Saharan Africa	Djibouti		2	1998	5.5415371861696	0.795671567143851	19.3450828073013
Salmonella Typhi	Multidrug resistance (MDR)	Djibouti	Sub-Saharan Africa	Djibouti		2	1999	5.7411216840261705	0.7273538614173269	19.4084213134693
Salmonella Typhi	Multidrug resistance (MDR)	Djibouti	Sub-Saharan Africa	Djibouti		2	2000	5.7171315463402195	0.761889656317422	19.9405210099156
Salmonella Typhi	Multidrug resistance (MDR)	Djibouti	Sub-Saharan Africa	Djibouti		2	2001	5.59121769992561	0.8109877288544721	19.4205978821712
Salmonella Typhi	Multidrug resistance (MDR)	Djibouti	Sub-Saharan Africa	Djibouti		2	2002	5.3831917634936906	0.702379179927378	18.6042887567008
Salmonella Typhi	Multidrug resistance (MDR)	Djibouti	Sub-Saharan Africa	Djibouti		2	2003	6.77777472716595	0.8988354175503169	21.887234482723102
Salmonella Typhi	Multidrug resistance (MDR)	Djibouti	Sub-Saharan Africa	Djibouti		2	2004	7.66982373629402	1.02060099466476	27.502797176003902
Salmonella Typhi	Multidrug resistance (MDR)	Djibouti	Sub-Saharan Africa	Djibouti		2	2005	9.977979004605949	1.4419086083691401	31.3700779436492
Salmonella Typhi	Multidrug resistance (MDR)	Djibouti	Sub-Saharan Africa	Djibouti		2	2006	13.031204949468101	2.03723894666018	40.8648319758219
Salmonella Typhi	Multidrug resistance (MDR)	Djibouti	Sub-Saharan Africa	Djibouti		2	2007	20.6986260648656	3.7875602404216	53.098857687604294
Salmonella Typhi	Multidrug resistance (MDR)	Djibouti	Sub-Saharan Africa	Djibouti		2	2008	37.6975320102349	10.0970925355195	75.44622475882001
Salmonella Typhi	Multidrug resistance (MDR)	Djibouti	Sub-Saharan Africa	Djibouti		2	2009	38.7526280402472	9.913213578060889	73.30353258889029
Salmonella Typhi	Multidrug resistance (MDR)	Djibouti	Sub-Saharan Africa	Djibouti		2	2010	47.5215473960041	14.103557308912901	80.2004061497818
Salmonella Typhi	Multidrug resistance (MDR)	Djibouti	Sub-Saharan Africa	Djibouti		2	2011	60.5813341272569	27.955967414850303	87.5136863316494
Salmonella Typhi	Multidrug resistance (MDR)	Djibouti	Sub-Saharan Africa	Djibouti		2	2012	72.2588478246567	38.2651382520938	93.73382611634071
Salmonella Typhi	Multidrug resistance (MDR)	Djibouti	Sub-Saharan Africa	Djibouti		2	2013	77.7854239110063	47.4720428736206	95.19837180536051
Salmonella Typhi	Multidrug resistance (MDR)	Djibouti	Sub-Saharan Africa	Djibouti		2	2014	82.9885016609104	54.148059949329394	96.7722383877965
Salmonella Typhi	Multidrug resistance (MDR)	Djibouti	Sub-Saharan Africa	Djibouti		2	2015	90.6837752788862	71.30220467755089	98.6176082377252
Salmonella Typhi	Multidrug resistance (MDR)	Djibouti	Sub-Saharan Africa	Djibouti		2	2016	91.2965278460626	73.0031396491163	98.77372414136339
Salmonella Typhi	Multidrug resistance (MDR)	Djibouti	Sub-Saharan Africa	Djibouti		2	2017	88.82595085112939	68.1448748371705	98.28174904889259
Salmonella Typhi	Multidrug resistance (MDR)	Djibouti	Sub-Saharan Africa	Djibouti		2	2018	92.15212528793501	74.27248455395579	98.8619540280521
Salmonella Typhi	Multidrug resistance (MDR)	Djibouti	Sub-Saharan Africa	Djibouti		2	2019	92.4110284029902	76.7081444384479	98.9188393717936
Salmonella Typhi	Multidrug resistance (MDR)	Algeria	North Africa and Middle East	Algeria		2	1990	5.2753195853876	1.14580957878702	14.389247004109802
Salmonella Typhi	Multidrug resistance (MDR)	Algeria	North Africa and Middle East	Algeria		2	1991	4.67880395487955	0.993837146640978	13.0155417400203
Salmonella Typhi	Multidrug resistance (MDR)	Algeria	North Africa and Middle East	Algeria		2	1992	4.391407578644991	0.949530386043507	11.7090675985653
Salmonella Typhi	Multidrug resistance (MDR)	Algeria	North Africa and Middle East	Algeria		2	1993	3.9757326827960395	0.8123969876024719	10.8095524224749
Salmonella Typhi	Multidrug resistance (MDR)	Algeria	North Africa and Middle East	Algeria		2	1994	3.77221315264153	0.8036859860453089	10.4941807734983
Salmonella Typhi	Multidrug resistance (MDR)	Algeria	North Africa and Middle East	Algeria		2	1995	3.28484288040628	0.677734331498183	9.33517885771599
Salmonella Typhi	Multidrug resistance (MDR)	Algeria	North Africa and Middle East	Algeria		2	1996	2.94657109709561	0.607063582314058	8.20121254222144
Salmonella Typhi	Multidrug resistance (MDR)	Algeria	North Africa and Middle East	Algeria		2	1997	3.0153775469129602	0.652049956065168	8.20974199134783
Salmonella Typhi	Multidrug resistance (MDR)	Algeria	North Africa and Middle East	Algeria		2	1998	2.85889559497116	0.605825497074491	8.19964274890191
Salmonella Typhi	Multidrug resistance (MDR)	Algeria	North Africa and Middle East	Algeria		2	1999	2.13535787088234	0.404450363271874	6.03411166742142
Salmonella Typhi	Multidrug resistance (MDR)	Algeria	North Africa and Middle East	Algeria		2	2000	2.21517424406631	0.472577530238607	6.17236986478719
Salmonella Typhi	Multidrug resistance (MDR)	Algeria	North Africa and Middle East	Algeria		2	2001	2.3525052848008503	0.485836295450531	6.50897683046857
Salmonella Typhi	Multidrug resistance (MDR)	Algeria	North Africa and Middle East	Algeria		2	2002	1.93417699104961	0.386410168461044	5.771738180224481
Salmonella Typhi	Multidrug resistance (MDR)	Algeria	North Africa and Middle East	Algeria		2	2003	2.09945516963196	0.43501270741557896	5.99682189310061
Salmonella Typhi	Multidrug resistance (MDR)	Algeria	North Africa and Middle East	Algeria		2	2004	1.89029725268032	0.376405325953711	5.47270185732033
Salmonella Typhi	Multidrug resistance (MDR)	Algeria	North Africa and Middle East	Algeria		2	2005	1.93503588561154	0.38922893493958	5.68916212552533
Salmonella Typhi	Multidrug resistance (MDR)	Algeria	North Africa and Middle East	Algeria		2	2006	2.11600446768459	0.42517537583133197	6.079344528407081
Salmonella Typhi	Multidrug resistance (MDR)	Algeria	North Africa and Middle East	Algeria		2	2007	2.25203782155767	0.47963317414936096	6.568722488903581
Salmonella Typhi	Multidrug resistance (MDR)	Algeria	North Africa and Middle East	Algeria		2	2008	2.64806120138809	0.553792140158966	7.6964123289957405
Salmonella Typhi	Multidrug resistance (MDR)	Algeria	North Africa and Middle East	Algeria		2	2009	3.00116603163519	0.622163847417028	8.589493267176291
Salmonella Typhi	Multidrug resistance (MDR)	Algeria	North Africa and Middle East	Algeria		2	2010	3.66463508387209	0.796164776291796	10.0669222040629
Salmonella Typhi	Multidrug resistance (MDR)	Algeria	North Africa and Middle East	Algeria		2	2011	4.214375692557111	0.9377919969974801	11.5428730322279
Salmonella Typhi	Multidrug resistance (MDR)	Algeria	North Africa and Middle East	Algeria		2	2012	4.91224933570157	1.0446719796564201	13.0757393454571
Salmonella Typhi	Multidrug resistance (MDR)	Algeria	North Africa and Middle East	Algeria		2	2013	6.38215255069957	1.4448027583623	16.7270915012256
Salmonella Typhi	Multidrug resistance (MDR)	Algeria	North Africa and Middle East	Algeria		2	2014	9.97980102724001	2.40256417456077	24.4563834275127
Salmonella Typhi	Multidrug resistance (MDR)	Algeria	North Africa and Middle East	Algeria		2	2015	11.4174832794982	2.82465337907455	26.9742066478054
Salmonella Typhi	Multidrug resistance (MDR)	Algeria	North Africa and Middle East	Algeria		2	2016	13.185949121560201	3.44669652393482	30.180005436621098
Salmonella Typhi	Multidrug resistance (MDR)	Algeria	North Africa and Middle East	Algeria		2	2017	13.982339303408601	3.6265202249939197	32.4406900895749
Salmonella Typhi	Multidrug resistance (MDR)	Algeria	North Africa and Middle East	Algeria		2	2018	18.9001031079534	5.33116710411943	40.9789392676917
Salmonella Typhi	Multidrug resistance (MDR)	Algeria	North Africa and Middle East	Algeria		2	2019	20.806054880529402	6.391157352635441	45.1069481006232
Salmonella Typhi	Multidrug resistance (MDR)	Egypt	North Africa and Middle East	Egypt		2	1990	39.4851674651035	26.842844295512702	53.811862419756395
Salmonella Typhi	Multidrug resistance (MDR)	Egypt	North Africa and Middle East	Egypt		2	1991	47.1928557958413	33.074417778828305	61.0029288930761
Salmonella Typhi	Multidrug resistance (MDR)	Egypt	North Africa and Middle East	Egypt		2	1992	46.2518647558004	32.728826521993895	59.836931965332695
Salmonella Typhi	Multidrug resistance (MDR)	Egypt	North Africa and Middle East	Egypt		2	1993	41.3298066817715	27.4197177185461	56.175440702023806
Salmonella Typhi	Multidrug resistance (MDR)	Egypt	North Africa and Middle East	Egypt		2	1994	38.7535261424767	26.448397696561	52.4539013222863
Salmonella Typhi	Multidrug resistance (MDR)	Egypt	North Africa and Middle East	Egypt		2	1995	39.0766991008098	26.654028076022403	53.2025597759066
Salmonella Typhi	Multidrug resistance (MDR)	Egypt	North Africa and Middle East	Egypt		2	1996	18.115934599528	10.0850927990725	28.4605755197304
Salmonella Typhi	Multidrug resistance (MDR)	Egypt	North Africa and Middle East	Egypt		2	1997	15.8822363100751	9.08046792067017	25.125899867941996
Salmonella Typhi	Multidrug resistance (MDR)	Egypt	North Africa and Middle East	Egypt		2	1998	17.6068819514702	10.2497807974919	27.305945264376103
Salmonella Typhi	Multidrug resistance (MDR)	Egypt	North Africa and Middle East	Egypt		2	1999	8.57655515707195	4.57026153117702	14.3580335401403
Salmonella Typhi	Multidrug resistance (MDR)	Egypt	North Africa and Middle East	Egypt		2	2000	6.371155095688221	3.35849525431317	11.1595810938446
Salmonella Typhi	Multidrug resistance (MDR)	Egypt	North Africa and Middle East	Egypt		2	2001	6.02282281089074	3.0767902851844298	10.624172694786
Salmonella Typhi	Multidrug resistance (MDR)	Egypt	North Africa and Middle East	Egypt		2	2002	5.087386130751001	2.58776389420966	9.29797733665322
Salmonella Typhi	Multidrug resistance (MDR)	Egypt	North Africa and Middle East	Egypt		2	2003	4.51230907610912	2.11775950783501	8.43150168417489
Salmonella Typhi	Multidrug resistance (MDR)	Egypt	North Africa and Middle East	Egypt		2	2004	4.30410278961718	2.13833977477789	7.61138433831546
Salmonella Typhi	Multidrug resistance (MDR)	Egypt	North Africa and Middle East	Egypt		2	2005	4.405219963255759	2.29951018749015	7.778071448107631
Salmonella Typhi	Multidrug resistance (MDR)	Egypt	North Africa and Middle East	Egypt		2	2006	4.29550818338489	2.16005998673195	7.80564689482347
Salmonella Typhi	Multidrug resistance (MDR)	Egypt	North Africa and Middle East	Egypt		2	2007	4.14239756341733	2.02748204441883	7.294266585891659
Salmonella Typhi	Multidrug resistance (MDR)	Egypt	North Africa and Middle East	Egypt		2	2008	4.13874144612503	2.02789436713559	7.55755822135884
Salmonella Typhi	Multidrug resistance (MDR)	Egypt	North Africa and Middle East	Egypt		2	2009	4.45577859639554	2.13945487752954	8.18246000976421
Salmonella Typhi	Multidrug resistance (MDR)	Egypt	North Africa and Middle East	Egypt		2	2010	4.5904226670719295	2.278880474258	8.339743039350079
Salmonella Typhi	Multidrug resistance (MDR)	Egypt	North Africa and Middle East	Egypt		2	2011	4.49902249848938	2.2046730299148503	8.257714839635929
Salmonella Typhi	Multidrug resistance (MDR)	Egypt	North Africa and Middle East	Egypt		2	2012	4.72368476788768	2.36713842008827	8.40405922155151
Salmonella Typhi	Multidrug resistance (MDR)	Egypt	North Africa and Middle East	Egypt		2	2013	5.14413288689521	2.6387396745155898	8.9755873473488
Salmonella Typhi	Multidrug resistance (MDR)	Egypt	North Africa and Middle East	Egypt		2	2014	6.68244117750745	3.37445486727758	11.791725439923301
Salmonella Typhi	Multidrug resistance (MDR)	Egypt	North Africa and Middle East	Egypt		2	2015	7.33939318353042	3.7150074408191998	12.9957996707911
Salmonella Typhi	Multidrug resistance (MDR)	Egypt	North Africa and Middle East	Egypt		2	2016	8.76284672620872	4.55953234172842	14.702843789548
Salmonella Typhi	Multidrug resistance (MDR)	Egypt	North Africa and Middle East	Egypt		2	2017	11.1679192531904	5.88940589053645	18.749956416716902
Salmonella Typhi	Multidrug resistance (MDR)	Egypt	North Africa and Middle East	Egypt		2	2018	15.700704552537301	9.00175808575948	24.2993163860311
Salmonella Typhi	Multidrug resistance (MDR)	Egypt	North Africa and Middle East	Egypt		2	2019	17.1973696869048	10.1580487846847	27.0516945335055
Salmonella Typhi	Multidrug resistance (MDR)	Eritrea	Sub-Saharan Africa	Eritrea		2	1990	6.5747367723459	0.905608184617401	19.6278782166868
Salmonella Typhi	Multidrug resistance (MDR)	Eritrea	Sub-Saharan Africa	Eritrea		2	1991	6.9593458078457004	0.898829688513121	21.4064921580527
Salmonella Typhi	Multidrug resistance (MDR)	Eritrea	Sub-Saharan Africa	Eritrea		2	1992	6.987038792337209	0.992275854413121	20.5086540049024
Salmonella Typhi	Multidrug resistance (MDR)	Eritrea	Sub-Saharan Africa	Eritrea		2	1993	7.44933505904589	1.05524839338154	22.822829140341298
Salmonella Typhi	Multidrug resistance (MDR)	Eritrea	Sub-Saharan Africa	Eritrea		2	1994	7.33702543859683	1.0324641673496802	21.8248869332555
Salmonella Typhi	Multidrug resistance (MDR)	Eritrea	Sub-Saharan Africa	Eritrea		2	1995	7.51979111695213	0.977722759038954	22.1501478009442
Salmonella Typhi	Multidrug resistance (MDR)	Eritrea	Sub-Saharan Africa	Eritrea		2	1996	5.9320224244563295	0.774229312143355	19.669242181146
Salmonella Typhi	Multidrug resistance (MDR)	Eritrea	Sub-Saharan Africa	Eritrea		2	1997	8.01165828647859	1.04307504653663	26.464040360574
Salmonella Typhi	Multidrug resistance (MDR)	Eritrea	Sub-Saharan Africa	Eritrea		2	1998	5.45281773146268	0.703637842456826	17.1694574367287
Salmonella Typhi	Multidrug resistance (MDR)	Eritrea	Sub-Saharan Africa	Eritrea		2	1999	8.72278184345885	1.24839910687302	27.572906345012
Salmonella Typhi	Multidrug resistance (MDR)	Eritrea	Sub-Saharan Africa	Eritrea		2	2000	7.515170409986969	1.08343658297254	23.450769411084398
Salmonella Typhi	Multidrug resistance (MDR)	Eritrea	Sub-Saharan Africa	Eritrea		2	2001	9.76576419636737	1.4392576312318601	28.4411377623552
Salmonella Typhi	Multidrug resistance (MDR)	Eritrea	Sub-Saharan Africa	Eritrea		2	2002	8.771486997081409	1.24176258871741	26.2353241634101
Salmonella Typhi	Multidrug resistance (MDR)	Eritrea	Sub-Saharan Africa	Eritrea		2	2003	10.6751181789249	1.54488571982615	30.8553468936822
Salmonella Typhi	Multidrug resistance (MDR)	Eritrea	Sub-Saharan Africa	Eritrea		2	2004	11.2640413674201	1.7346475595664002	33.2471628627853
Salmonella Typhi	Multidrug resistance (MDR)	Eritrea	Sub-Saharan Africa	Eritrea		2	2005	12.597738649788301	2.14504851074858	35.1449001412271
Salmonella Typhi	Multidrug resistance (MDR)	Eritrea	Sub-Saharan Africa	Eritrea		2	2006	13.819266596512799	2.22473310747853	38.3598217779127
Salmonella Typhi	Multidrug resistance (MDR)	Eritrea	Sub-Saharan Africa	Eritrea		2	2007	16.4829063726288	2.53639956999973	42.8181029275686
Salmonella Typhi	Multidrug resistance (MDR)	Eritrea	Sub-Saharan Africa	Eritrea		2	2008	22.916289214097	4.15852549846525	54.051489468715
Salmonella Typhi	Multidrug resistance (MDR)	Eritrea	Sub-Saharan Africa	Eritrea		2	2009	15.612572321194	2.538156346447	39.5611881394759
Salmonella Typhi	Multidrug resistance (MDR)	Eritrea	Sub-Saharan Africa	Eritrea		2	2010	26.840994189255202	5.15203885638123	59.6167666049071
Salmonella Typhi	Multidrug resistance (MDR)	Eritrea	Sub-Saharan Africa	Eritrea		2	2011	32.1098668675965	7.1007929560783305	66.7759160681792
Salmonella Typhi	Multidrug resistance (MDR)	Eritrea	Sub-Saharan Africa	Eritrea		2	2012	41.6120908266797	11.200995935728	75.8639479175218
Salmonella Typhi	Multidrug resistance (MDR)	Eritrea	Sub-Saharan Africa	Eritrea		2	2013	49.8494090355519	15.5679625206589	82.3440099160907
Salmonella Typhi	Multidrug resistance (MDR)	Eritrea	Sub-Saharan Africa	Eritrea		2	2014	59.7044438440845	24.7645952276681	88.11524632054079
Salmonella Typhi	Multidrug resistance (MDR)	Eritrea	Sub-Saharan Africa	Eritrea		2	2015	65.8330186032077	28.5855093366221	91.1300561157565
Salmonella Typhi	Multidrug resistance (MDR)	Eritrea	Sub-Saharan Africa	Eritrea		2	2016	75.62635053480909	40.8038927509286	94.89522601791049
Salmonella Typhi	Multidrug resistance (MDR)	Eritrea	Sub-Saharan Africa	Eritrea		2	2017	78.1425158343417	44.5583894942948	95.727939714079
Salmonella Typhi	Multidrug resistance (MDR)	Eritrea	Sub-Saharan Africa	Eritrea		2	2018	79.9219337676064	48.1545875814869	96.0225183625498
Salmonella Typhi	Multidrug resistance (MDR)	Eritrea	Sub-Saharan Africa	Eritrea		2	2019	81.36282938644361	50.104442369077496	96.3770498125803
Salmonella Typhi	Multidrug resistance (MDR)	Ethiopia	Sub-Saharan Africa	Ethiopia		2	1990	2.84235616540973	0.642299783366556	8.183549441550241
Salmonella Typhi	Multidrug resistance (MDR)	Ethiopia	Sub-Saharan Africa	Ethiopia		2	1991	2.74065925584517	0.618344127044183	7.97798148845086
Salmonella Typhi	Multidrug resistance (MDR)	Ethiopia	Sub-Saharan Africa	Ethiopia		2	1992	2.86301633528055	0.6329583826322199	8.0460231562217
Salmonella Typhi	Multidrug resistance (MDR)	Ethiopia	Sub-Saharan Africa	Ethiopia		2	1993	2.94620504698529	0.664372391899382	8.193043615775961
Salmonella Typhi	Multidrug resistance (MDR)	Ethiopia	Sub-Saharan Africa	Ethiopia		2	1994	2.9979639943795	0.663425500710064	8.31349100108204
Salmonella Typhi	Multidrug resistance (MDR)	Ethiopia	Sub-Saharan Africa	Ethiopia		2	1995	2.95154849298422	0.63564097064115	8.660214074357391
Salmonella Typhi	Multidrug resistance (MDR)	Ethiopia	Sub-Saharan Africa	Ethiopia		2	1996	3.41415817059913	0.788790136082248	9.83558408221248
Salmonella Typhi	Multidrug resistance (MDR)	Ethiopia	Sub-Saharan Africa	Ethiopia		2	1997	3.09073628438702	0.729852396684878	8.81220489443014
Salmonella Typhi	Multidrug resistance (MDR)	Ethiopia	Sub-Saharan Africa	Ethiopia		2	1998	3.2545603357908703	0.7374869187180509	8.72737111760367
Salmonella Typhi	Multidrug resistance (MDR)	Ethiopia	Sub-Saharan Africa	Ethiopia		2	1999	3.3668794893418905	0.748998530632236	9.453871788272771
Salmonella Typhi	Multidrug resistance (MDR)	Ethiopia	Sub-Saharan Africa	Ethiopia		2	2000	3.4781084258869903	0.8325448626146059	9.62237216371236
Salmonella Typhi	Multidrug resistance (MDR)	Ethiopia	Sub-Saharan Africa	Ethiopia		2	2001	3.6575659203602497	0.850571693181456	10.2280356147471
Salmonella Typhi	Multidrug resistance (MDR)	Ethiopia	Sub-Saharan Africa	Ethiopia		2	2002	3.8564445532212797	0.856585345756708	11.5041562847857
Salmonella Typhi	Multidrug resistance (MDR)	Ethiopia	Sub-Saharan Africa	Ethiopia		2	2003	3.96803827284136	0.892760528586696	10.8053539005848
Salmonella Typhi	Multidrug resistance (MDR)	Ethiopia	Sub-Saharan Africa	Ethiopia		2	2004	4.14782678191743	0.980953155765365	11.3122477001555
Salmonella Typhi	Multidrug resistance (MDR)	Ethiopia	Sub-Saharan Africa	Ethiopia		2	2005	4.40414522012343	0.990521372387091	11.8875076278165
Salmonella Typhi	Multidrug resistance (MDR)	Ethiopia	Sub-Saharan Africa	Ethiopia		2	2006	4.23798659279085	0.9355431238667109	12.6563908659641
Salmonella Typhi	Multidrug resistance (MDR)	Ethiopia	Sub-Saharan Africa	Ethiopia		2	2007	4.27184248989382	0.9648830086096649	12.1033632279858
Salmonella Typhi	Multidrug resistance (MDR)	Ethiopia	Sub-Saharan Africa	Ethiopia		2	2008	6.11545089550301	1.47956389804991	16.542121140727
Salmonella Typhi	Multidrug resistance (MDR)	Ethiopia	Sub-Saharan Africa	Ethiopia		2	2009	5.29178432954407	1.21766256585208	14.4154201478804
Salmonella Typhi	Multidrug resistance (MDR)	Ethiopia	Sub-Saharan Africa	Ethiopia		2	2010	7.45970060220359	1.85170802725221	19.432255747675402
Salmonella Typhi	Multidrug resistance (MDR)	Ethiopia	Sub-Saharan Africa	Ethiopia		2	2011	16.4515737028258	4.41755424535019	37.275102923545
Salmonella Typhi	Multidrug resistance (MDR)	Ethiopia	Sub-Saharan Africa	Ethiopia		2	2012	23.2631655715098	7.558639973548351	47.6770679212131
Salmonella Typhi	Multidrug resistance (MDR)	Ethiopia	Sub-Saharan Africa	Ethiopia		2	2013	31.486823986627797	11.3361945850606	59.911487564630704
Salmonella Typhi	Multidrug resistance (MDR)	Ethiopia	Sub-Saharan Africa	Ethiopia		2	2014	34.8824748251321	13.0517586683593	63.860361534643
Salmonella Typhi	Multidrug resistance (MDR)	Ethiopia	Sub-Saharan Africa	Ethiopia		2	2015	44.2219805117743	19.3844875512357	73.32303935104399
Salmonella Typhi	Multidrug resistance (MDR)	Ethiopia	Sub-Saharan Africa	Ethiopia		2	2016	49.156284662473695	22.5770814642543	76.55725162856099
Salmonella Typhi	Multidrug resistance (MDR)	Ethiopia	Sub-Saharan Africa	Ethiopia		2	2017	53.233216214466	26.4272103414952	79.9205922271666
Salmonella Typhi	Multidrug resistance (MDR)	Ethiopia	Sub-Saharan Africa	Ethiopia		2	2018	56.608772826172505	29.756370772750802	82.8249571881702
Salmonella Typhi	Multidrug resistance (MDR)	Ethiopia	Sub-Saharan Africa	Ethiopia		2	2019	59.2721311405041	29.8206418008248	83.57365519022571
Salmonella Typhi	Multidrug resistance (MDR)	Gabon	Sub-Saharan Africa	Gabon		2	1990	21.137771112464502	6.293651569018819	45.140441213071
Salmonella Typhi	Multidrug resistance (MDR)	Gabon	Sub-Saharan Africa	Gabon		2	1991	19.0001605811137	5.38400243750984	44.632598952768
Salmonella Typhi	Multidrug resistance (MDR)	Gabon	Sub-Saharan Africa	Gabon		2	1992	19.543362198123	5.72828208970479	43.5124884257673
Salmonella Typhi	Multidrug resistance (MDR)	Gabon	Sub-Saharan Africa	Gabon		2	1993	15.9158123491803	4.56935888204828	37.130759860185904
Salmonella Typhi	Multidrug resistance (MDR)	Gabon	Sub-Saharan Africa	Gabon		2	1994	14.2309875717962	4.32311536892285	31.890644033105197
Salmonella Typhi	Multidrug resistance (MDR)	Gabon	Sub-Saharan Africa	Gabon		2	1995	16.448514013497302	4.4766754153616795	39.6193132502028
Salmonella Typhi	Multidrug resistance (MDR)	Gabon	Sub-Saharan Africa	Gabon		2	1996	10.9654882624155	2.63732961618835	27.9181245073934
Salmonella Typhi	Multidrug resistance (MDR)	Gabon	Sub-Saharan Africa	Gabon		2	1997	12.2094502665535	3.06864557681754	31.2393559524067
Salmonella Typhi	Multidrug resistance (MDR)	Gabon	Sub-Saharan Africa	Gabon		2	1998	9.0239378046879	2.1448321965458104	24.0051792531765
Salmonella Typhi	Multidrug resistance (MDR)	Gabon	Sub-Saharan Africa	Gabon		2	1999	12.158778104393999	3.08222755894455	30.8583887038156
Salmonella Typhi	Multidrug resistance (MDR)	Gabon	Sub-Saharan Africa	Gabon		2	2000	22.117716553511098	6.42177846140836	47.4411584678517
Salmonella Typhi	Multidrug resistance (MDR)	Gabon	Sub-Saharan Africa	Gabon		2	2001	23.2513281267222	6.65274532648145	51.225390314407605
Salmonella Typhi	Multidrug resistance (MDR)	Gabon	Sub-Saharan Africa	Gabon		2	2002	22.153324994264302	6.3249430882560205	48.332457573319
Salmonella Typhi	Multidrug resistance (MDR)	Gabon	Sub-Saharan Africa	Gabon		2	2003	22.2527533557957	6.6751699413843495	47.2333502478646
Salmonella Typhi	Multidrug resistance (MDR)	Gabon	Sub-Saharan Africa	Gabon		2	2004	23.6503769467047	7.5250581287093405	52.410415606129
Salmonella Typhi	Multidrug resistance (MDR)	Gabon	Sub-Saharan Africa	Gabon		2	2005	23.3961307095181	6.803021993135699	49.1100577007253
Salmonella Typhi	Multidrug resistance (MDR)	Gabon	Sub-Saharan Africa	Gabon		2	2006	25.3469543342307	7.528417540039101	53.922682105282405
Salmonella Typhi	Multidrug resistance (MDR)	Gabon	Sub-Saharan Africa	Gabon		2	2007	24.1939050058342	7.098599102965859	53.138246540327906
Salmonella Typhi	Multidrug resistance (MDR)	Gabon	Sub-Saharan Africa	Gabon		2	2008	27.824339668246502	8.745529530772531	57.3697090931799
Salmonella Typhi	Multidrug resistance (MDR)	Gabon	Sub-Saharan Africa	Gabon		2	2009	27.0644875675283	8.72904262621411	58.3314541031719
Salmonella Typhi	Multidrug resistance (MDR)	Gabon	Sub-Saharan Africa	Gabon		2	2010	28.636054772955298	9.265945661585349	58.0808876574766
Salmonella Typhi	Multidrug resistance (MDR)	Gabon	Sub-Saharan Africa	Gabon		2	2011	37.1830143150781	13.386203946676101	67.9330421072957
Salmonella Typhi	Multidrug resistance (MDR)	Gabon	Sub-Saharan Africa	Gabon		2	2012	37.7544479905739	14.272380794856801	68.9913519435891
Salmonella Typhi	Multidrug resistance (MDR)	Gabon	Sub-Saharan Africa	Gabon		2	2013	42.0132839467576	15.717646418158198	71.8717593827821
Salmonella Typhi	Multidrug resistance (MDR)	Gabon	Sub-Saharan Africa	Gabon		2	2014	49.8876045291763	21.611116524275	79.3599429331542
Salmonella Typhi	Multidrug resistance (MDR)	Gabon	Sub-Saharan Africa	Gabon		2	2015	50.577424006072505	21.5817701681983	80.20927998958099
Salmonella Typhi	Multidrug resistance (MDR)	Gabon	Sub-Saharan Africa	Gabon		2	2016	51.661617071422704	22.9103446548374	80.20737791122839
Salmonella Typhi	Multidrug resistance (MDR)	Gabon	Sub-Saharan Africa	Gabon		2	2017	52.5509837229298	24.1406599624117	81.17713902517481
Salmonella Typhi	Multidrug resistance (MDR)	Gabon	Sub-Saharan Africa	Gabon		2	2018	53.02660561479951	22.9597047716088	80.6263977562219
Salmonella Typhi	Multidrug resistance (MDR)	Gabon	Sub-Saharan Africa	Gabon		2	2019	53.9567291563573	26.260710259305696	81.3339043525432
Salmonella Typhi	Multidrug resistance (MDR)	Ghana	Sub-Saharan Africa	Ghana		2	1990	7.69027980733008	3.0976219349806997	15.2995386112216
Salmonella Typhi	Multidrug resistance (MDR)	Ghana	Sub-Saharan Africa	Ghana		2	1991	8.77731035073305	3.4744953461701296	17.361643900898898
Salmonella Typhi	Multidrug resistance (MDR)	Ghana	Sub-Saharan Africa	Ghana		2	1992	10.681478274815099	4.531422804598869	21.2663927700901
Salmonella Typhi	Multidrug resistance (MDR)	Ghana	Sub-Saharan Africa	Ghana		2	1993	12.4922704029582	5.332903891329311	23.4577340487452
Salmonella Typhi	Multidrug resistance (MDR)	Ghana	Sub-Saharan Africa	Ghana		2	1994	14.9413166100517	6.23062679379558	27.344200012490198
Salmonella Typhi	Multidrug resistance (MDR)	Ghana	Sub-Saharan Africa	Ghana		2	1995	18.5284909008461	8.36193097320041	34.0596829184751
Salmonella Typhi	Multidrug resistance (MDR)	Ghana	Sub-Saharan Africa	Ghana		2	1996	20.1943325763574	8.76094599515107	35.923015775174
Salmonella Typhi	Multidrug resistance (MDR)	Ghana	Sub-Saharan Africa	Ghana		2	1997	23.908268927557298	11.8815379305246	40.9408841583989
Salmonella Typhi	Multidrug resistance (MDR)	Ghana	Sub-Saharan Africa	Ghana		2	1998	24.840634434933502	12.5030953083651	39.6122386271254
Salmonella Typhi	Multidrug resistance (MDR)	Ghana	Sub-Saharan Africa	Ghana		2	1999	44.4130877355024	28.303079641082302	62.6855853641954
Salmonella Typhi	Multidrug resistance (MDR)	Ghana	Sub-Saharan Africa	Ghana		2	2000	47.215882444081196	28.5498305391689	65.1512447047763
Salmonella Typhi	Multidrug resistance (MDR)	Ghana	Sub-Saharan Africa	Ghana		2	2001	46.199692120878	27.8671518754676	64.99054856259289
Salmonella Typhi	Multidrug resistance (MDR)	Ghana	Sub-Saharan Africa	Ghana		2	2002	55.969357763103	37.6956522895356	73.8809178893717
Salmonella Typhi	Multidrug resistance (MDR)	Ghana	Sub-Saharan Africa	Ghana		2	2003	66.7313543151815	48.8482386838351	82.0083783160396
Salmonella Typhi	Multidrug resistance (MDR)	Ghana	Sub-Saharan Africa	Ghana		2	2004	62.360381461158696	42.4715395092958	79.5379473031353
Salmonella Typhi	Multidrug resistance (MDR)	Ghana	Sub-Saharan Africa	Ghana		2	2005	65.126406766126	46.2059928625786	80.707840865921
Salmonella Typhi	Multidrug resistance (MDR)	Ghana	Sub-Saharan Africa	Ghana		2	2006	65.5744544214994	44.9228416597231	81.2004944716126
Salmonella Typhi	Multidrug resistance (MDR)	Ghana	Sub-Saharan Africa	Ghana		2	2007	65.0160801647239	46.3372839125176	82.1945665342105
Salmonella Typhi	Multidrug resistance (MDR)	Ghana	Sub-Saharan Africa	Ghana		2	2008	69.2210008704474	52.3279027416372	81.7516930114106
Salmonella Typhi	Multidrug resistance (MDR)	Ghana	Sub-Saharan Africa	Ghana		2	2009	73.4541095502032	56.374035058582606	87.2704866628801
Salmonella Typhi	Multidrug resistance (MDR)	Ghana	Sub-Saharan Africa	Ghana		2	2010	77.87284380630891	60.760006652115294	89.4999944256217
Salmonella Typhi	Multidrug resistance (MDR)	Ghana	Sub-Saharan Africa	Ghana		2	2011	78.7219854103281	64.3994381369478	88.8823337582488
Salmonella Typhi	Multidrug resistance (MDR)	Ghana	Sub-Saharan Africa	Ghana		2	2012	83.4041688613265	70.5583405517478	92.62207828598899
Salmonella Typhi	Multidrug resistance (MDR)	Ghana	Sub-Saharan Africa	Ghana		2	2013	85.2455261804649	72.8222650745157	93.368586471824
Salmonella Typhi	Multidrug resistance (MDR)	Ghana	Sub-Saharan Africa	Ghana		2	2014	86.0145073043099	73.3403708966012	93.9854752367556
Salmonella Typhi	Multidrug resistance (MDR)	Ghana	Sub-Saharan Africa	Ghana		2	2015	87.30070587449	74.7693002028502	94.95707239197
Salmonella Typhi	Multidrug resistance (MDR)	Ghana	Sub-Saharan Africa	Ghana		2	2016	89.3318489849036	79.1139697531666	95.6471011158973
Salmonella Typhi	Multidrug resistance (MDR)	Ghana	Sub-Saharan Africa	Ghana		2	2017	90.061127364338	80.0292543563524	96.225906421963
Salmonella Typhi	Multidrug resistance (MDR)	Ghana	Sub-Saharan Africa	Ghana		2	2018	90.3705779792426	80.6381908616576	96.1139918440121
Salmonella Typhi	Multidrug resistance (MDR)	Ghana	Sub-Saharan Africa	Ghana		2	2019	90.90560765020051	81.7672320843725	96.6957480312433
Salmonella Typhi	Multidrug resistance (MDR)	Guinea	Sub-Saharan Africa	Guinea		2	1990	5.01929822829039	0.751174700935318	17.2491067877724
Salmonella Typhi	Multidrug resistance (MDR)	Guinea	Sub-Saharan Africa	Guinea		2	1991	5.08859588434158	0.798610499183258	18.1149604889166
Salmonella Typhi	Multidrug resistance (MDR)	Guinea	Sub-Saharan Africa	Guinea		2	1992	5.20802111018677	0.8860008232140609	18.527734527137298
Salmonella Typhi	Multidrug resistance (MDR)	Guinea	Sub-Saharan Africa	Guinea		2	1993	5.2850043701900304	0.784329329494656	17.8693314447676
Salmonella Typhi	Multidrug resistance (MDR)	Guinea	Sub-Saharan Africa	Guinea		2	1994	5.26367941978546	0.7655668404498389	17.9324982978802
Salmonella Typhi	Multidrug resistance (MDR)	Guinea	Sub-Saharan Africa	Guinea		2	1995	5.25823187597141	0.8237647224528281	17.468146627884302
Salmonella Typhi	Multidrug resistance (MDR)	Guinea	Sub-Saharan Africa	Guinea		2	1996	5.50774662851543	0.844041182481948	18.4873432578431
Salmonella Typhi	Multidrug resistance (MDR)	Guinea	Sub-Saharan Africa	Guinea		2	1997	5.70846170197583	0.869663735727607	19.387244967645
Salmonella Typhi	Multidrug resistance (MDR)	Guinea	Sub-Saharan Africa	Guinea		2	1998	4.98912361129853	0.778869547661335	17.302336663748
Salmonella Typhi	Multidrug resistance (MDR)	Guinea	Sub-Saharan Africa	Guinea		2	1999	7.39024131231857	1.24119679945837	24.7512513416202
Salmonella Typhi	Multidrug resistance (MDR)	Guinea	Sub-Saharan Africa	Guinea		2	2000	6.520890048908071	1.02841058056603	21.4908286057645
Salmonella Typhi	Multidrug resistance (MDR)	Guinea	Sub-Saharan Africa	Guinea		2	2001	7.52309162992622	1.25058997566893	24.640080250840903
Salmonella Typhi	Multidrug resistance (MDR)	Guinea	Sub-Saharan Africa	Guinea		2	2002	7.79994358244835	1.2551701751717799	25.2668771726685
Salmonella Typhi	Multidrug resistance (MDR)	Guinea	Sub-Saharan Africa	Guinea		2	2003	8.13388626498142	1.33620356340593	26.8877518110001
Salmonella Typhi	Multidrug resistance (MDR)	Guinea	Sub-Saharan Africa	Guinea		2	2004	8.26302035934323	1.44631650059369	26.869912506230097
Salmonella Typhi	Multidrug resistance (MDR)	Guinea	Sub-Saharan Africa	Guinea		2	2005	9.19180969454817	1.47490498484466	30.9469951002759
Salmonella Typhi	Multidrug resistance (MDR)	Guinea	Sub-Saharan Africa	Guinea		2	2006	9.40556678656365	1.56158121302777	29.774140352546503
Salmonella Typhi	Multidrug resistance (MDR)	Guinea	Sub-Saharan Africa	Guinea		2	2007	9.860635856427729	1.83723015624662	31.318588005530202
Salmonella Typhi	Multidrug resistance (MDR)	Guinea	Sub-Saharan Africa	Guinea		2	2008	10.237872141694899	1.79371584880428	32.1359115406456
Salmonella Typhi	Multidrug resistance (MDR)	Guinea	Sub-Saharan Africa	Guinea		2	2009	10.706085465695999	1.8843232784549702	32.860390731425696
Salmonella Typhi	Multidrug resistance (MDR)	Guinea	Sub-Saharan Africa	Guinea		2	2010	12.1857647873765	2.02658893438858	37.189943945542495
Salmonella Typhi	Multidrug resistance (MDR)	Guinea	Sub-Saharan Africa	Guinea		2	2011	25.943252912325	5.7145305051865	57.503802008143104
Salmonella Typhi	Multidrug resistance (MDR)	Guinea	Sub-Saharan Africa	Guinea		2	2012	38.806978980027104	11.6581179083718	74.64327619872199
Salmonella Typhi	Multidrug resistance (MDR)	Guinea	Sub-Saharan Africa	Guinea		2	2013	48.910997361965904	17.713403108036598	82.2188013599266
Salmonella Typhi	Multidrug resistance (MDR)	Guinea	Sub-Saharan Africa	Guinea		2	2014	60.35498042759811	27.7432929527357	88.4433580921105
Salmonella Typhi	Multidrug resistance (MDR)	Guinea	Sub-Saharan Africa	Guinea		2	2015	63.109763552058695	29.7819479660078	90.0865874249992
Salmonella Typhi	Multidrug resistance (MDR)	Guinea	Sub-Saharan Africa	Guinea		2	2016	66.3930895943692	31.206325358828003	91.6846049168236
Salmonella Typhi	Multidrug resistance (MDR)	Guinea	Sub-Saharan Africa	Guinea		2	2017	70.0150540517011	37.2817910618531	93.3813459788383
Salmonella Typhi	Multidrug resistance (MDR)	Guinea	Sub-Saharan Africa	Guinea		2	2018	72.8441936426021	40.0846711151583	94.0548121609513
Salmonella Typhi	Multidrug resistance (MDR)	Guinea	Sub-Saharan Africa	Guinea		2	2019	75.11629391797669	41.806657600673	94.7852387313485
Salmonella Typhi	Multidrug resistance (MDR)	The Gambia	Sub-Saharan Africa	The Gambia		2	1990	4.12542851104973	0.5622448906439801	12.6713948523796
Salmonella Typhi	Multidrug resistance (MDR)	The Gambia	Sub-Saharan Africa	The Gambia		2	1991	4.30734708078171	0.555774013361433	14.206254183405001
Salmonella Typhi	Multidrug resistance (MDR)	The Gambia	Sub-Saharan Africa	The Gambia		2	1992	4.39469234051008	0.570178551736889	14.9647216887602
Salmonella Typhi	Multidrug resistance (MDR)	The Gambia	Sub-Saharan Africa	The Gambia		2	1993	4.39809803157254	0.5798389765389951	14.2893178242963
Salmonella Typhi	Multidrug resistance (MDR)	The Gambia	Sub-Saharan Africa	The Gambia		2	1994	4.20609130306702	0.48236964988463704	14.0113631478845
Salmonella Typhi	Multidrug resistance (MDR)	The Gambia	Sub-Saharan Africa	The Gambia		2	1995	4.0549927176075595	0.500532903947185	14.521766183769099
Salmonella Typhi	Multidrug resistance (MDR)	The Gambia	Sub-Saharan Africa	The Gambia		2	1996	4.80843032236912	0.662692085192263	16.721001469062198
Salmonella Typhi	Multidrug resistance (MDR)	The Gambia	Sub-Saharan Africa	The Gambia		2	1997	4.18079223991218	0.529504798476693	13.8146951978628
Salmonella Typhi	Multidrug resistance (MDR)	The Gambia	Sub-Saharan Africa	The Gambia		2	1998	4.42849204278365	0.53200986896185	15.4368652032568
Salmonella Typhi	Multidrug resistance (MDR)	The Gambia	Sub-Saharan Africa	The Gambia		2	1999	4.54478510176416	0.572318144771469	15.426127856650401
Salmonella Typhi	Multidrug resistance (MDR)	The Gambia	Sub-Saharan Africa	The Gambia		2	2000	4.83244396867758	0.5892651339975941	15.2227441322599
Salmonella Typhi	Multidrug resistance (MDR)	The Gambia	Sub-Saharan Africa	The Gambia		2	2001	5.6527826993526	0.711409219156047	18.3072134767508
Salmonella Typhi	Multidrug resistance (MDR)	The Gambia	Sub-Saharan Africa	The Gambia		2	2002	6.403734100590521	0.853424141582289	20.8324344153603
Salmonella Typhi	Multidrug resistance (MDR)	The Gambia	Sub-Saharan Africa	The Gambia		2	2003	8.330602223715019	1.1926833363504201	25.533653217925
Salmonella Typhi	Multidrug resistance (MDR)	The Gambia	Sub-Saharan Africa	The Gambia		2	2004	10.2829903205114	1.43499182798557	30.768049293961703
Salmonella Typhi	Multidrug resistance (MDR)	The Gambia	Sub-Saharan Africa	The Gambia		2	2005	12.436496465338399	1.80869639940993	35.1621077773924
Salmonella Typhi	Multidrug resistance (MDR)	The Gambia	Sub-Saharan Africa	The Gambia		2	2006	15.1515380031742	2.47713426315997	41.4299599518692
Salmonella Typhi	Multidrug resistance (MDR)	The Gambia	Sub-Saharan Africa	The Gambia		2	2007	21.3475414132367	4.01844708901592	54.1714763956602
Salmonella Typhi	Multidrug resistance (MDR)	The Gambia	Sub-Saharan Africa	The Gambia		2	2008	27.528418543712302	5.49066820077108	61.598769660160904
Salmonella Typhi	Multidrug resistance (MDR)	The Gambia	Sub-Saharan Africa	The Gambia		2	2009	32.0816069970899	7.28902921309248	67.3404733155526
Salmonella Typhi	Multidrug resistance (MDR)	The Gambia	Sub-Saharan Africa	The Gambia		2	2010	34.2822036909698	8.00175238141949	70.0501704730882
Salmonella Typhi	Multidrug resistance (MDR)	The Gambia	Sub-Saharan Africa	The Gambia		2	2011	36.3684810048648	8.559890941024879	70.4095793791171
Salmonella Typhi	Multidrug resistance (MDR)	The Gambia	Sub-Saharan Africa	The Gambia		2	2012	43.5031399448742	12.8764573039896	77.5304259180592
Salmonella Typhi	Multidrug resistance (MDR)	The Gambia	Sub-Saharan Africa	The Gambia		2	2013	57.33006633211551	21.8817230953785	87.68434584277371
Salmonella Typhi	Multidrug resistance (MDR)	The Gambia	Sub-Saharan Africa	The Gambia		2	2014	57.9601806874225	20.0555808638884	88.62071993071
Salmonella Typhi	Multidrug resistance (MDR)	The Gambia	Sub-Saharan Africa	The Gambia		2	2015	59.7380752069364	23.5631387927558	88.6385478150994
Salmonella Typhi	Multidrug resistance (MDR)	The Gambia	Sub-Saharan Africa	The Gambia		2	2016	74.0551158663671	37.884800287717304	94.6570851568293
Salmonella Typhi	Multidrug resistance (MDR)	The Gambia	Sub-Saharan Africa	The Gambia		2	2017	80.7616557793759	48.7674437131202	96.6872984634184
Salmonella Typhi	Multidrug resistance (MDR)	The Gambia	Sub-Saharan Africa	The Gambia		2	2018	81.9997543067245	49.1945488287952	96.77246391582361
Salmonella Typhi	Multidrug resistance (MDR)	The Gambia	Sub-Saharan Africa	The Gambia		2	2019	82.46683885453359	50.953001777818095	96.9907020376167
Salmonella Typhi	Multidrug resistance (MDR)	Guinea-Bissau	Sub-Saharan Africa	Guinea-Bissau		2	1990	6.96239186881155	1.04756461272799	23.0857437517378
Salmonella Typhi	Multidrug resistance (MDR)	Guinea-Bissau	Sub-Saharan Africa	Guinea-Bissau		2	1991	6.99639322809894	1.1046012600603201	22.1029746807043
Salmonella Typhi	Multidrug resistance (MDR)	Guinea-Bissau	Sub-Saharan Africa	Guinea-Bissau		2	1992	7.2180019242680995	1.17492031702351	23.9884882194272
Salmonella Typhi	Multidrug resistance (MDR)	Guinea-Bissau	Sub-Saharan Africa	Guinea-Bissau		2	1993	7.3262986105413805	1.1811745352728	22.844668226080998
Salmonella Typhi	Multidrug resistance (MDR)	Guinea-Bissau	Sub-Saharan Africa	Guinea-Bissau		2	1994	5.75417762098899	0.8839116518971041	18.6026003403761
Salmonella Typhi	Multidrug resistance (MDR)	Guinea-Bissau	Sub-Saharan Africa	Guinea-Bissau		2	1995	5.74652838376452	0.874183299766717	19.4565334531754
Salmonella Typhi	Multidrug resistance (MDR)	Guinea-Bissau	Sub-Saharan Africa	Guinea-Bissau		2	1996	5.68280731178814	0.923469161305014	18.9367897513227
Salmonella Typhi	Multidrug resistance (MDR)	Guinea-Bissau	Sub-Saharan Africa	Guinea-Bissau		2	1997	5.97602540145403	0.9215212544343401	19.3849612826885
Salmonella Typhi	Multidrug resistance (MDR)	Guinea-Bissau	Sub-Saharan Africa	Guinea-Bissau		2	1998	6.31470279042501	0.911074561250498	19.9184539456472
Salmonella Typhi	Multidrug resistance (MDR)	Guinea-Bissau	Sub-Saharan Africa	Guinea-Bissau		2	1999	6.47869526514029	1.04068110187036	20.5833734977987
Salmonella Typhi	Multidrug resistance (MDR)	Guinea-Bissau	Sub-Saharan Africa	Guinea-Bissau		2	2000	6.61796845150804	1.0228013545205301	21.4226203865104
Salmonella Typhi	Multidrug resistance (MDR)	Guinea-Bissau	Sub-Saharan Africa	Guinea-Bissau		2	2001	6.67616599262318	1.02848096377224	21.3930270210159
Salmonella Typhi	Multidrug resistance (MDR)	Guinea-Bissau	Sub-Saharan Africa	Guinea-Bissau		2	2002	7.65816139730759	1.24608208810678	24.4426186166776
Salmonella Typhi	Multidrug resistance (MDR)	Guinea-Bissau	Sub-Saharan Africa	Guinea-Bissau		2	2003	7.7221620240527	1.25417425882123	24.1150599849603
Salmonella Typhi	Multidrug resistance (MDR)	Guinea-Bissau	Sub-Saharan Africa	Guinea-Bissau		2	2004	8.50164153724698	1.37698548601195	27.449844821869302
Salmonella Typhi	Multidrug resistance (MDR)	Guinea-Bissau	Sub-Saharan Africa	Guinea-Bissau		2	2005	9.07527278829792	1.4144999048631	28.908436695357096
Salmonella Typhi	Multidrug resistance (MDR)	Guinea-Bissau	Sub-Saharan Africa	Guinea-Bissau		2	2006	10.1035650850839	1.5882204531927302	28.837547330504098
Salmonella Typhi	Multidrug resistance (MDR)	Guinea-Bissau	Sub-Saharan Africa	Guinea-Bissau		2	2007	11.1811453745647	1.9005981635937599	33.4967080754759
Salmonella Typhi	Multidrug resistance (MDR)	Guinea-Bissau	Sub-Saharan Africa	Guinea-Bissau		2	2008	13.0925227848244	2.25345028968986	36.9522521416156
Salmonella Typhi	Multidrug resistance (MDR)	Guinea-Bissau	Sub-Saharan Africa	Guinea-Bissau		2	2009	15.871998649284	3.1164730808151	41.2526839874908
Salmonella Typhi	Multidrug resistance (MDR)	Guinea-Bissau	Sub-Saharan Africa	Guinea-Bissau		2	2010	20.258506691718	3.8591899300013797	48.6176676775106
Salmonella Typhi	Multidrug resistance (MDR)	Guinea-Bissau	Sub-Saharan Africa	Guinea-Bissau		2	2011	27.780375289752502	6.71494020284167	60.691361247627995
Salmonella Typhi	Multidrug resistance (MDR)	Guinea-Bissau	Sub-Saharan Africa	Guinea-Bissau		2	2012	29.7962197639515	7.79026212597357	63.951923188886596
Salmonella Typhi	Multidrug resistance (MDR)	Guinea-Bissau	Sub-Saharan Africa	Guinea-Bissau		2	2013	33.9333471607909	9.74321696536783	67.75129534479089
Salmonella Typhi	Multidrug resistance (MDR)	Guinea-Bissau	Sub-Saharan Africa	Guinea-Bissau		2	2014	47.8095774619081	17.0824813645225	80.4365347231828
Salmonella Typhi	Multidrug resistance (MDR)	Guinea-Bissau	Sub-Saharan Africa	Guinea-Bissau		2	2015	52.7491790657463	19.1268261595256	84.8978662042869
Salmonella Typhi	Multidrug resistance (MDR)	Guinea-Bissau	Sub-Saharan Africa	Guinea-Bissau		2	2016	55.3592741874478	21.4879341736101	86.0637480867986
Salmonella Typhi	Multidrug resistance (MDR)	Guinea-Bissau	Sub-Saharan Africa	Guinea-Bissau		2	2017	58.120744211559305	23.1141188651802	87.8653297938283
Salmonella Typhi	Multidrug resistance (MDR)	Guinea-Bissau	Sub-Saharan Africa	Guinea-Bissau		2	2018	60.33521783240891	26.0027767288518	88.7780009199732
Salmonella Typhi	Multidrug resistance (MDR)	Guinea-Bissau	Sub-Saharan Africa	Guinea-Bissau		2	2019	61.8509519312902	26.5761717742225	89.09882627071471
Salmonella Typhi	Multidrug resistance (MDR)	Equatorial Guinea	Sub-Saharan Africa	Equatorial Guinea		2	1990	53.3955976573772	18.883375698406198	85.2516950889059
Salmonella Typhi	Multidrug resistance (MDR)	Equatorial Guinea	Sub-Saharan Africa	Equatorial Guinea		2	1991	51.9029114299482	18.066706197203	84.2297066350103
Salmonella Typhi	Multidrug resistance (MDR)	Equatorial Guinea	Sub-Saharan Africa	Equatorial Guinea		2	1992	51.0999596836121	16.3510462805604	83.034891350646
Salmonella Typhi	Multidrug resistance (MDR)	Equatorial Guinea	Sub-Saharan Africa	Equatorial Guinea		2	1993	45.322718628272	12.501554555633199	79.5184642747563
Salmonella Typhi	Multidrug resistance (MDR)	Equatorial Guinea	Sub-Saharan Africa	Equatorial Guinea		2	1994	44.472162748841995	13.1604990075856	77.82606460424189
Salmonella Typhi	Multidrug resistance (MDR)	Equatorial Guinea	Sub-Saharan Africa	Equatorial Guinea		2	1995	57.0533128333366	21.1418364616368	87.169659188827
Salmonella Typhi	Multidrug resistance (MDR)	Equatorial Guinea	Sub-Saharan Africa	Equatorial Guinea		2	1996	62.0472491122545	25.1650773207799	90.4130558112578
Salmonella Typhi	Multidrug resistance (MDR)	Equatorial Guinea	Sub-Saharan Africa	Equatorial Guinea		2	1997	54.21108794064	18.6141532429138	86.129103039825
Salmonella Typhi	Multidrug resistance (MDR)	Equatorial Guinea	Sub-Saharan Africa	Equatorial Guinea		2	1998	55.8554909507387	20.9267559050365	86.5995378637904
Salmonella Typhi	Multidrug resistance (MDR)	Equatorial Guinea	Sub-Saharan Africa	Equatorial Guinea		2	1999	57.003925275902304	20.905326460344202	87.5791994596976
Salmonella Typhi	Multidrug resistance (MDR)	Equatorial Guinea	Sub-Saharan Africa	Equatorial Guinea		2	2000	52.6665584740051	18.566294964791798	84.51107388059
Salmonella Typhi	Multidrug resistance (MDR)	Equatorial Guinea	Sub-Saharan Africa	Equatorial Guinea		2	2001	51.793372430226505	17.2574688232524	85.10556042834881
Salmonella Typhi	Multidrug resistance (MDR)	Equatorial Guinea	Sub-Saharan Africa	Equatorial Guinea		2	2002	42.2937650826396	11.503531121831	76.44005930593501
Salmonella Typhi	Multidrug resistance (MDR)	Equatorial Guinea	Sub-Saharan Africa	Equatorial Guinea		2	2003	39.0522190059453	9.80942134997328	73.4278071387335
Salmonella Typhi	Multidrug resistance (MDR)	Equatorial Guinea	Sub-Saharan Africa	Equatorial Guinea		2	2004	24.814852730336302	5.32951832193704	56.867188442963
Salmonella Typhi	Multidrug resistance (MDR)	Equatorial Guinea	Sub-Saharan Africa	Equatorial Guinea		2	2005	27.6673035123639	5.6628717735521406	62.963907975755994
Salmonella Typhi	Multidrug resistance (MDR)	Equatorial Guinea	Sub-Saharan Africa	Equatorial Guinea		2	2006	22.517873297934	4.39853307011853	54.004069441793
Salmonella Typhi	Multidrug resistance (MDR)	Equatorial Guinea	Sub-Saharan Africa	Equatorial Guinea		2	2007	26.4870134766668	5.70559459766522	60.294182874102795
Salmonella Typhi	Multidrug resistance (MDR)	Equatorial Guinea	Sub-Saharan Africa	Equatorial Guinea		2	2008	26.1053191210391	5.06343298640564	59.2955676341563
Salmonella Typhi	Multidrug resistance (MDR)	Equatorial Guinea	Sub-Saharan Africa	Equatorial Guinea		2	2009	20.617404977186098	3.8946417285269	50.208515273321694
Salmonella Typhi	Multidrug resistance (MDR)	Equatorial Guinea	Sub-Saharan Africa	Equatorial Guinea		2	2010	39.58573065544	11.5130752058724	74.17582588445299
Salmonella Typhi	Multidrug resistance (MDR)	Equatorial Guinea	Sub-Saharan Africa	Equatorial Guinea		2	2011	46.6324425503926	14.5075941693741	80.0283815907563
Salmonella Typhi	Multidrug resistance (MDR)	Equatorial Guinea	Sub-Saharan Africa	Equatorial Guinea		2	2012	46.3481348720594	13.9632202835583	80.6728097171769
Salmonella Typhi	Multidrug resistance (MDR)	Equatorial Guinea	Sub-Saharan Africa	Equatorial Guinea		2	2013	51.0494934012088	15.0319433456912	82.6998021850584
Salmonella Typhi	Multidrug resistance (MDR)	Equatorial Guinea	Sub-Saharan Africa	Equatorial Guinea		2	2014	55.7366497320853	20.4036007373787	86.0461520991764
Salmonella Typhi	Multidrug resistance (MDR)	Equatorial Guinea	Sub-Saharan Africa	Equatorial Guinea		2	2015	60.10362200675699	24.5267755271197	88.8282920438866
Salmonella Typhi	Multidrug resistance (MDR)	Equatorial Guinea	Sub-Saharan Africa	Equatorial Guinea		2	2016	62.0475052914805	24.803948694530202	88.81909135849641
Salmonella Typhi	Multidrug resistance (MDR)	Equatorial Guinea	Sub-Saharan Africa	Equatorial Guinea		2	2017	65.2428129256643	28.6301034449069	90.0397910518342
Salmonella Typhi	Multidrug resistance (MDR)	Equatorial Guinea	Sub-Saharan Africa	Equatorial Guinea		2	2018	66.4915088299786	31.372855537822602	91.51366298106109
Salmonella Typhi	Multidrug resistance (MDR)	Equatorial Guinea	Sub-Saharan Africa	Equatorial Guinea		2	2019	68.87958264126401	34.5573579541039	92.77490729993501
Salmonella Typhi	Multidrug resistance (MDR)	Indonesia	Southeast Asia, East Asia and Oceania	Indonesia		2	1990	2.56363268758068	1.05856373704247	5.5405812381429
Salmonella Typhi	Multidrug resistance (MDR)	Indonesia	Southeast Asia, East Asia and Oceania	Indonesia		2	1991	2.29136279402496	0.906664703628559	4.93913899073373
Salmonella Typhi	Multidrug resistance (MDR)	Indonesia	Southeast Asia, East Asia and Oceania	Indonesia		2	1992	2.32938319857112	0.9262082517838719	4.85588392941248
Salmonella Typhi	Multidrug resistance (MDR)	Indonesia	Southeast Asia, East Asia and Oceania	Indonesia		2	1993	2.37727458154708	0.983240137206478	5.1594122677635
Salmonella Typhi	Multidrug resistance (MDR)	Indonesia	Southeast Asia, East Asia and Oceania	Indonesia		2	1994	2.0515523683513797	0.828710517570533	4.352508569795259
Salmonella Typhi	Multidrug resistance (MDR)	Indonesia	Southeast Asia, East Asia and Oceania	Indonesia		2	1995	2.00506621023593	0.77489578122907	4.3523627604985595
Salmonella Typhi	Multidrug resistance (MDR)	Indonesia	Southeast Asia, East Asia and Oceania	Indonesia		2	1996	1.76758535503326	0.747556364861896	3.7155533035714297
Salmonella Typhi	Multidrug resistance (MDR)	Indonesia	Southeast Asia, East Asia and Oceania	Indonesia		2	1997	1.43282489001407	0.5750449820107609	2.9452286470087
Salmonella Typhi	Multidrug resistance (MDR)	Indonesia	Southeast Asia, East Asia and Oceania	Indonesia		2	1998	1.49900203781324	0.587882541685479	3.33438771851538
Salmonella Typhi	Multidrug resistance (MDR)	Indonesia	Southeast Asia, East Asia and Oceania	Indonesia		2	1999	1.36426165775005	0.521778298886173	3.0205061519425698
Salmonella Typhi	Multidrug resistance (MDR)	Indonesia	Southeast Asia, East Asia and Oceania	Indonesia		2	2000	1.37193517129786	0.567627155989223	2.94517959106095
Salmonella Typhi	Multidrug resistance (MDR)	Indonesia	Southeast Asia, East Asia and Oceania	Indonesia		2	2001	1.35501633948031	0.540137838551406	2.8818424633826
Salmonella Typhi	Multidrug resistance (MDR)	Indonesia	Southeast Asia, East Asia and Oceania	Indonesia		2	2002	1.39439359547431	0.564948949978856	3.08469109772345
Salmonella Typhi	Multidrug resistance (MDR)	Indonesia	Southeast Asia, East Asia and Oceania	Indonesia		2	2003	1.40135942492844	0.553390737714162	2.9656884388241
Salmonella Typhi	Multidrug resistance (MDR)	Indonesia	Southeast Asia, East Asia and Oceania	Indonesia		2	2004	1.3180971373139398	0.48567811675234596	3.04532784160299
Salmonella Typhi	Multidrug resistance (MDR)	Indonesia	Southeast Asia, East Asia and Oceania	Indonesia		2	2005	1.3181846113164202	0.527479545730697	2.79766525800592
Salmonella Typhi	Multidrug resistance (MDR)	Indonesia	Southeast Asia, East Asia and Oceania	Indonesia		2	2006	1.2217928326284802	0.504713788173583	2.51548487057749
Salmonella Typhi	Multidrug resistance (MDR)	Indonesia	Southeast Asia, East Asia and Oceania	Indonesia		2	2007	1.3447597284723	0.520081922297915	2.8801538360849
Salmonella Typhi	Multidrug resistance (MDR)	Indonesia	Southeast Asia, East Asia and Oceania	Indonesia		2	2008	1.28683024189608	0.508415727310403	2.75176871272553
Salmonella Typhi	Multidrug resistance (MDR)	Indonesia	Southeast Asia, East Asia and Oceania	Indonesia		2	2009	1.4027305600725701	0.533039742175013	3.0044843404232897
Salmonella Typhi	Multidrug resistance (MDR)	Indonesia	Southeast Asia, East Asia and Oceania	Indonesia		2	2010	1.74983331689415	0.712815009722747	3.74043692917247
Salmonella Typhi	Multidrug resistance (MDR)	Indonesia	Southeast Asia, East Asia and Oceania	Indonesia		2	2011	1.37147584993395	0.560847707956685	2.9018531872502002
Salmonella Typhi	Multidrug resistance (MDR)	Indonesia	Southeast Asia, East Asia and Oceania	Indonesia		2	2012	1.52372251989971	0.608001154408005	3.2964785745473297
Salmonella Typhi	Multidrug resistance (MDR)	Indonesia	Southeast Asia, East Asia and Oceania	Indonesia		2	2013	2.23325399119647	0.8473516297154361	5.05618060603883
Salmonella Typhi	Multidrug resistance (MDR)	Indonesia	Southeast Asia, East Asia and Oceania	Indonesia		2	2014	1.64996126823117	0.653357113853831	3.60966258963604
Salmonella Typhi	Multidrug resistance (MDR)	Indonesia	Southeast Asia, East Asia and Oceania	Indonesia		2	2015	1.9185770390945	0.7782450372951529	3.9617881110395796
Salmonella Typhi	Multidrug resistance (MDR)	Indonesia	Southeast Asia, East Asia and Oceania	Indonesia		2	2016	1.9810232510164099	0.806778269837185	4.34386213824071
Salmonella Typhi	Multidrug resistance (MDR)	Indonesia	Southeast Asia, East Asia and Oceania	Indonesia		2	2017	1.9255158144706699	0.7537816480895579	4.2885044713844795
Salmonella Typhi	Multidrug resistance (MDR)	Indonesia	Southeast Asia, East Asia and Oceania	Indonesia		2	2018	1.96150706487142	0.7981669551467949	4.23226477340599
Salmonella Typhi	Multidrug resistance (MDR)	Indonesia	Southeast Asia, East Asia and Oceania	Indonesia		2	2019	2.1110518001938297	0.812486859702097	4.54038514481186
Salmonella Typhi	Multidrug resistance (MDR)	India	South Asia	India		2	1990	58.1239645080307	50.62147049376951	64.8838342728151
Salmonella Typhi	Multidrug resistance (MDR)	India	South Asia	India		2	1991	63.0184482090074	55.836828727196696	70.33851188311701
Salmonella Typhi	Multidrug resistance (MDR)	India	South Asia	India		2	1992	53.2468283081623	46.8463680654707	60.267226722843404
Salmonella Typhi	Multidrug resistance (MDR)	India	South Asia	India		2	1993	45.7287339393568	38.0865968521528	53.4453465587153
Salmonella Typhi	Multidrug resistance (MDR)	India	South Asia	India		2	1994	32.5148688008774	26.448712321811303	38.9126011735206
Salmonella Typhi	Multidrug resistance (MDR)	India	South Asia	India		2	1995	34.5623754910676	27.9398201949161	41.5675841775008
Salmonella Typhi	Multidrug resistance (MDR)	India	South Asia	India		2	1996	29.590600528949	23.492925976919903	36.9404063854906
Salmonella Typhi	Multidrug resistance (MDR)	India	South Asia	India		2	1997	30.0974475173184	23.4046678165448	36.9934436008542
Salmonella Typhi	Multidrug resistance (MDR)	India	South Asia	India		2	1998	30.820353456314198	24.3796195606247	38.1776113319736
Salmonella Typhi	Multidrug resistance (MDR)	India	South Asia	India		2	1999	29.9795901460244	24.424760389321403	36.478424504331095
Salmonella Typhi	Multidrug resistance (MDR)	India	South Asia	India		2	2000	31.351718919446704	25.4051680793071	38.2472898585914
Salmonella Typhi	Multidrug resistance (MDR)	India	South Asia	India		2	2001	25.061402160302098	19.7269221000257	31.009727104822797
Salmonella Typhi	Multidrug resistance (MDR)	India	South Asia	India		2	2002	26.4945572067165	21.0434497963565	33.048680417225
Salmonella Typhi	Multidrug resistance (MDR)	India	South Asia	India		2	2003	20.0993409454378	15.5143651940189	24.8743092003326
Salmonella Typhi	Multidrug resistance (MDR)	India	South Asia	India		2	2004	14.2059889853251	10.6839209287338	18.1620855882774
Salmonella Typhi	Multidrug resistance (MDR)	India	South Asia	India		2	2005	12.274571083339	8.87392800186658	16.726550263651
Salmonella Typhi	Multidrug resistance (MDR)	India	South Asia	India		2	2006	12.713423268830601	9.0352650734225	17.2033193549373
Salmonella Typhi	Multidrug resistance (MDR)	India	South Asia	India		2	2007	6.5061217243014005	4.44549469793655	9.22955536028935
Salmonella Typhi	Multidrug resistance (MDR)	India	South Asia	India		2	2008	6.45098231137256	4.57924547539477	9.02228223431413
Salmonella Typhi	Multidrug resistance (MDR)	India	South Asia	India		2	2009	5.417889645585721	3.66642209432232	7.97361221988111
Salmonella Typhi	Multidrug resistance (MDR)	India	South Asia	India		2	2010	5.43817604374383	3.66465848428072	7.65508048208041
Salmonella Typhi	Multidrug resistance (MDR)	India	South Asia	India		2	2011	4.75270985465332	3.35812572798331	6.5343155941244495
Salmonella Typhi	Multidrug resistance (MDR)	India	South Asia	India		2	2012	4.34158820110111	2.99077007310866	6.24306704737497
Salmonella Typhi	Multidrug resistance (MDR)	India	South Asia	India		2	2013	4.498269147359419	3.07654274197475	6.296077746727061
Salmonella Typhi	Multidrug resistance (MDR)	India	South Asia	India		2	2014	5.39228792140209	3.70389457651144	7.5871536864026
Salmonella Typhi	Multidrug resistance (MDR)	India	South Asia	India		2	2015	4.81218034134062	3.3562600210549203	6.87690818719117
Salmonella Typhi	Multidrug resistance (MDR)	India	South Asia	India		2	2016	4.9381368813438495	3.3423806277440002	6.99219659645213
Salmonella Typhi	Multidrug resistance (MDR)	India	South Asia	India		2	2017	5.13151132340404	3.4826688796493	7.658583276160121
Salmonella Typhi	Multidrug resistance (MDR)	India	South Asia	India		2	2018	7.94867681204358	5.54395312136252	11.096022524914401
Salmonella Typhi	Multidrug resistance (MDR)	India	South Asia	India		2	2019	8.95395351076511	6.332028703463009	12.528690175201401
Salmonella Typhi	Multidrug resistance (MDR)	Iran	North Africa and Middle East	Iran		2	1990	17.8126249941684	7.92150087531113	31.2470822211808
Salmonella Typhi	Multidrug resistance (MDR)	Iran	North Africa and Middle East	Iran		2	1991	17.7134450640792	7.593518985360371	31.8690739994548
Salmonella Typhi	Multidrug resistance (MDR)	Iran	North Africa and Middle East	Iran		2	1992	18.3780812911159	8.28410148331122	32.5750359526234
Salmonella Typhi	Multidrug resistance (MDR)	Iran	North Africa and Middle East	Iran		2	1993	17.4075391295417	7.945926789861709	31.3939660582622
Salmonella Typhi	Multidrug resistance (MDR)	Iran	North Africa and Middle East	Iran		2	1994	19.4295273101706	9.29880631243837	32.441093418559
Salmonella Typhi	Multidrug resistance (MDR)	Iran	North Africa and Middle East	Iran		2	1995	18.0305043110846	8.010970114418809	32.8565194618215
Salmonella Typhi	Multidrug resistance (MDR)	Iran	North Africa and Middle East	Iran		2	1996	19.6564760600745	9.599817576344739	33.4459182615582
Salmonella Typhi	Multidrug resistance (MDR)	Iran	North Africa and Middle East	Iran		2	1997	18.3528974787389	8.227198106638491	32.8480949604428
Salmonella Typhi	Multidrug resistance (MDR)	Iran	North Africa and Middle East	Iran		2	1998	16.6423481368871	7.14529366949312	30.3201023657182
Salmonella Typhi	Multidrug resistance (MDR)	Iran	North Africa and Middle East	Iran		2	1999	14.720004621207899	5.9399339155989095	26.8250748925718
Salmonella Typhi	Multidrug resistance (MDR)	Iran	North Africa and Middle East	Iran		2	2000	15.1668752888386	6.71381718319147	27.727981398289398
Salmonella Typhi	Multidrug resistance (MDR)	Iran	North Africa and Middle East	Iran		2	2001	14.0584706112292	6.102795614413361	26.4819457823863
Salmonella Typhi	Multidrug resistance (MDR)	Iran	North Africa and Middle East	Iran		2	2002	12.3858010043875	5.14667434137404	23.3799599319393
Salmonella Typhi	Multidrug resistance (MDR)	Iran	North Africa and Middle East	Iran		2	2003	12.663754758224698	5.15037383866516	24.459338356372
Salmonella Typhi	Multidrug resistance (MDR)	Iran	North Africa and Middle East	Iran		2	2004	12.6216206522755	5.26306835625727	23.132510272575498
Salmonella Typhi	Multidrug resistance (MDR)	Iran	North Africa and Middle East	Iran		2	2005	12.1101256086001	4.957405729374	23.0783265443422
Salmonella Typhi	Multidrug resistance (MDR)	Iran	North Africa and Middle East	Iran		2	2006	12.383869183976701	5.08887326723902	22.6416198439786
Salmonella Typhi	Multidrug resistance (MDR)	Iran	North Africa and Middle East	Iran		2	2007	12.4706557721434	5.07490148371138	22.666178930901502
Salmonella Typhi	Multidrug resistance (MDR)	Iran	North Africa and Middle East	Iran		2	2008	12.909833744999998	5.64220582199762	23.1951002426736
Salmonella Typhi	Multidrug resistance (MDR)	Iran	North Africa and Middle East	Iran		2	2009	13.9665463585535	5.70684415737363	25.8153115042427
Salmonella Typhi	Multidrug resistance (MDR)	Iran	North Africa and Middle East	Iran		2	2010	13.0119694664909	5.73429755498558	23.280097160462
Salmonella Typhi	Multidrug resistance (MDR)	Iran	North Africa and Middle East	Iran		2	2011	14.2434612725318	6.04130934876785	26.5483592755099
Salmonella Typhi	Multidrug resistance (MDR)	Iran	North Africa and Middle East	Iran		2	2012	15.0129038761681	6.52148498586332	28.1874444881457
Salmonella Typhi	Multidrug resistance (MDR)	Iran	North Africa and Middle East	Iran		2	2013	14.7232505569034	5.90095405671871	27.3741133587728
Salmonella Typhi	Multidrug resistance (MDR)	Iran	North Africa and Middle East	Iran		2	2014	15.877575889486002	7.0432062937372795	28.747400952322
Salmonella Typhi	Multidrug resistance (MDR)	Iran	North Africa and Middle East	Iran		2	2015	17.0937395647231	7.622435070901281	31.1006746213266
Salmonella Typhi	Multidrug resistance (MDR)	Iran	North Africa and Middle East	Iran		2	2016	19.503234486152902	9.25510597526183	33.3321813609761
Salmonella Typhi	Multidrug resistance (MDR)	Iran	North Africa and Middle East	Iran		2	2017	20.9593119726659	9.488009346665049	36.131265099585
Salmonella Typhi	Multidrug resistance (MDR)	Iran	North Africa and Middle East	Iran		2	2018	23.659170860453198	11.2637535813231	40.3352138857288
Salmonella Typhi	Multidrug resistance (MDR)	Iran	North Africa and Middle East	Iran		2	2019	26.648406177789603	13.6285493570934	43.4233483632746
Salmonella Typhi	Multidrug resistance (MDR)	Iraq	North Africa and Middle East	Iraq		2	1990	8.01909475560147	1.90716443639033	20.2983283099763
Salmonella Typhi	Multidrug resistance (MDR)	Iraq	North Africa and Middle East	Iraq		2	1991	8.32701938660071	2.0615205526516402	21.8415742877593
Salmonella Typhi	Multidrug resistance (MDR)	Iraq	North Africa and Middle East	Iraq		2	1992	7.0624523912534	1.6227657408501701	18.3903697078662
Salmonella Typhi	Multidrug resistance (MDR)	Iraq	North Africa and Middle East	Iraq		2	1993	6.896689214039781	1.67717107509848	17.439907357054
Salmonella Typhi	Multidrug resistance (MDR)	Iraq	North Africa and Middle East	Iraq		2	1994	6.7590346980981195	1.62470059531259	18.7252473732383
Salmonella Typhi	Multidrug resistance (MDR)	Iraq	North Africa and Middle East	Iraq		2	1995	6.613136405472531	1.63098729351145	17.1497586989508
Salmonella Typhi	Multidrug resistance (MDR)	Iraq	North Africa and Middle East	Iraq		2	1996	6.11362996221686	1.35580291757402	16.996084852181202
Salmonella Typhi	Multidrug resistance (MDR)	Iraq	North Africa and Middle East	Iraq		2	1997	5.83389758005808	1.2533273516963	15.966616452059302
Salmonella Typhi	Multidrug resistance (MDR)	Iraq	North Africa and Middle East	Iraq		2	1998	5.49440136661993	1.31834867759963	15.1522568041947
Salmonella Typhi	Multidrug resistance (MDR)	Iraq	North Africa and Middle East	Iraq		2	1999	5.533021250055651	1.20100376809785	14.2626618812916
Salmonella Typhi	Multidrug resistance (MDR)	Iraq	North Africa and Middle East	Iraq		2	2000	5.6303954719241895	1.29064242534951	15.279447339530499
Salmonella Typhi	Multidrug resistance (MDR)	Iraq	North Africa and Middle East	Iraq		2	2001	4.82799537218801	1.10697101387814	13.1656716751595
Salmonella Typhi	Multidrug resistance (MDR)	Iraq	North Africa and Middle East	Iraq		2	2002	4.80514751148082	1.14919163181947	12.972719756567999
Salmonella Typhi	Multidrug resistance (MDR)	Iraq	North Africa and Middle East	Iraq		2	2003	5.09815991317123	1.19595078141316	14.148810352575799
Salmonella Typhi	Multidrug resistance (MDR)	Iraq	North Africa and Middle East	Iraq		2	2004	4.95256438266291	1.16604727427679	13.399854221598002
Salmonella Typhi	Multidrug resistance (MDR)	Iraq	North Africa and Middle East	Iraq		2	2005	5.27896070965431	1.26578814762168	14.359472853307501
Salmonella Typhi	Multidrug resistance (MDR)	Iraq	North Africa and Middle East	Iraq		2	2006	5.9450796928566705	1.39127313276725	16.5774659872808
Salmonella Typhi	Multidrug resistance (MDR)	Iraq	North Africa and Middle East	Iraq		2	2007	6.384612110781481	1.51130676634931	16.7662316303975
Salmonella Typhi	Multidrug resistance (MDR)	Iraq	North Africa and Middle East	Iraq		2	2008	8.55405165459911	2.11794997778295	21.2204575374499
Salmonella Typhi	Multidrug resistance (MDR)	Iraq	North Africa and Middle East	Iraq		2	2009	13.583720008790202	3.65449394720661	31.8689624600832
Salmonella Typhi	Multidrug resistance (MDR)	Iraq	North Africa and Middle East	Iraq		2	2010	14.1953688341988	3.89142025334758	33.7537057777962
Salmonella Typhi	Multidrug resistance (MDR)	Iraq	North Africa and Middle East	Iraq		2	2011	11.4126901852696	2.98326383409197	27.0501237203844
Salmonella Typhi	Multidrug resistance (MDR)	Iraq	North Africa and Middle East	Iraq		2	2012	19.3823730640004	5.78943067358332	41.82357774868
Salmonella Typhi	Multidrug resistance (MDR)	Iraq	North Africa and Middle East	Iraq		2	2013	12.5418599500415	3.52958216272116	30.402696194657302
Salmonella Typhi	Multidrug resistance (MDR)	Iraq	North Africa and Middle East	Iraq		2	2014	12.853142910756802	3.42025425631239	29.6236114039098
Salmonella Typhi	Multidrug resistance (MDR)	Iraq	North Africa and Middle East	Iraq		2	2015	16.4182904516624	4.84142353700098	35.8935811283597
Salmonella Typhi	Multidrug resistance (MDR)	Iraq	North Africa and Middle East	Iraq		2	2016	17.8607433041361	5.33437910505108	37.9673521556794
Salmonella Typhi	Multidrug resistance (MDR)	Iraq	North Africa and Middle East	Iraq		2	2017	18.2895750577784	5.8154802891029105	39.790244982394505
Salmonella Typhi	Multidrug resistance (MDR)	Iraq	North Africa and Middle East	Iraq		2	2018	21.5339806989595	6.9438143393451295	45.3239552485088
Salmonella Typhi	Multidrug resistance (MDR)	Iraq	North Africa and Middle East	Iraq		2	2019	23.778980623136402	7.96403565423211	47.157775393580096
Salmonella Typhi	Multidrug resistance (MDR)	Jordan	North Africa and Middle East	Jordan		2	1990	7.47451272240372	1.1492574605272299	23.0348845013842
Salmonella Typhi	Multidrug resistance (MDR)	Jordan	North Africa and Middle East	Jordan		2	1991	7.912107030710409	1.17265264245947	24.3974892641969
Salmonella Typhi	Multidrug resistance (MDR)	Jordan	North Africa and Middle East	Jordan		2	1992	7.952149607613871	1.09602173695423	25.063262245289604
Salmonella Typhi	Multidrug resistance (MDR)	Jordan	North Africa and Middle East	Jordan		2	1993	7.66664776896088	1.1870823017869099	22.356467126715902
Salmonella Typhi	Multidrug resistance (MDR)	Jordan	North Africa and Middle East	Jordan		2	1994	6.607719759253031	0.9239991777248531	20.450877544111002
Salmonella Typhi	Multidrug resistance (MDR)	Jordan	North Africa and Middle East	Jordan		2	1995	6.75403922312538	1.05986620065326	21.8775976829178
Salmonella Typhi	Multidrug resistance (MDR)	Jordan	North Africa and Middle East	Jordan		2	1996	8.381709326573521	1.38235433792233	27.099403898866097
Salmonella Typhi	Multidrug resistance (MDR)	Jordan	North Africa and Middle East	Jordan		2	1997	8.06085790004952	1.13363598276077	25.0263753990978
Salmonella Typhi	Multidrug resistance (MDR)	Jordan	North Africa and Middle East	Jordan		2	1998	8.07806150542411	1.27039349546892	24.763041190974498
Salmonella Typhi	Multidrug resistance (MDR)	Jordan	North Africa and Middle East	Jordan		2	1999	6.78764604452327	1.0214808433051301	20.8468024987359
Salmonella Typhi	Multidrug resistance (MDR)	Jordan	North Africa and Middle East	Jordan		2	2000	6.96149998097701	1.05836295297842	21.8368079293238
Salmonella Typhi	Multidrug resistance (MDR)	Jordan	North Africa and Middle East	Jordan		2	2001	6.473030415767179	0.8967445753831601	22.1228425774175
Salmonella Typhi	Multidrug resistance (MDR)	Jordan	North Africa and Middle East	Jordan		2	2002	4.08148755686804	0.606959838547529	14.1617257676514
Salmonella Typhi	Multidrug resistance (MDR)	Jordan	North Africa and Middle East	Jordan		2	2003	5.872295192221181	0.86308083242824	19.998903920685
Salmonella Typhi	Multidrug resistance (MDR)	Jordan	North Africa and Middle East	Jordan		2	2004	4.019592149709849	0.58069191532122	14.1040965203035
Salmonella Typhi	Multidrug resistance (MDR)	Jordan	North Africa and Middle East	Jordan		2	2005	3.1348152473733597	0.477383823372535	10.9475461703817
Salmonella Typhi	Multidrug resistance (MDR)	Jordan	North Africa and Middle East	Jordan		2	2006	3.79422383333584	0.521010634640983	13.0772333934945
Salmonella Typhi	Multidrug resistance (MDR)	Jordan	North Africa and Middle East	Jordan		2	2007	3.71602185146263	0.530892814577052	12.482937520517702
Salmonella Typhi	Multidrug resistance (MDR)	Jordan	North Africa and Middle East	Jordan		2	2008	3.7617121007882197	0.536709750726872	12.2410653446045
Salmonella Typhi	Multidrug resistance (MDR)	Jordan	North Africa and Middle East	Jordan		2	2009	3.84057231629472	0.5556490292462011	13.8009336944973
Salmonella Typhi	Multidrug resistance (MDR)	Jordan	North Africa and Middle East	Jordan		2	2010	4.05261809842602	0.598374310782853	13.775315330893601
Salmonella Typhi	Multidrug resistance (MDR)	Jordan	North Africa and Middle East	Jordan		2	2011	4.11359638782628	0.574913184487883	14.2254348937579
Salmonella Typhi	Multidrug resistance (MDR)	Jordan	North Africa and Middle East	Jordan		2	2012	4.29014871803422	0.5976679058409899	14.1564935912422
Salmonella Typhi	Multidrug resistance (MDR)	Jordan	North Africa and Middle East	Jordan		2	2013	4.373710686348979	0.6772308282599451	15.1313955218093
Salmonella Typhi	Multidrug resistance (MDR)	Jordan	North Africa and Middle East	Jordan		2	2014	4.78943904729244	0.674035694599348	17.057923471650298
Salmonella Typhi	Multidrug resistance (MDR)	Jordan	North Africa and Middle East	Jordan		2	2015	4.34521951313856	0.648468572675334	14.2015424248659
Salmonella Typhi	Multidrug resistance (MDR)	Jordan	North Africa and Middle East	Jordan		2	2016	4.4065431636056	0.633819018348004	14.5808644787992
Salmonella Typhi	Multidrug resistance (MDR)	Jordan	North Africa and Middle East	Jordan		2	2017	4.7401166597813	0.697429690911394	15.604199701000802
Salmonella Typhi	Multidrug resistance (MDR)	Jordan	North Africa and Middle East	Jordan		2	2018	4.78538188455701	0.7418887046242469	15.478348736287002
Salmonella Typhi	Multidrug resistance (MDR)	Jordan	North Africa and Middle East	Jordan		2	2019	5.33733282188713	0.8167138616135879	16.7179820883064
Salmonella Typhi	Multidrug resistance (MDR)	Kenya	Sub-Saharan Africa	Kenya		2	1990	3.53523851619447	1.57121099513573	6.94022380492392
Salmonella Typhi	Multidrug resistance (MDR)	Kenya	Sub-Saharan Africa	Kenya		2	1991	4.022236199224309	1.7732157859105198	7.78164474583976
Salmonella Typhi	Multidrug resistance (MDR)	Kenya	Sub-Saharan Africa	Kenya		2	1992	7.36196981945187	3.33959405962294	13.4040658503949
Salmonella Typhi	Multidrug resistance (MDR)	Kenya	Sub-Saharan Africa	Kenya		2	1993	10.4627642194269	4.92652194186806	18.2365978657614
Salmonella Typhi	Multidrug resistance (MDR)	Kenya	Sub-Saharan Africa	Kenya		2	1994	14.3592058782236	7.33906223366277	24.090059706328
Salmonella Typhi	Multidrug resistance (MDR)	Kenya	Sub-Saharan Africa	Kenya		2	1995	17.156141855681	8.67828195304595	28.3544827269007
Salmonella Typhi	Multidrug resistance (MDR)	Kenya	Sub-Saharan Africa	Kenya		2	1996	22.614767611355898	12.0939033381097	36.2339518722964
Salmonella Typhi	Multidrug resistance (MDR)	Kenya	Sub-Saharan Africa	Kenya		2	1997	21.647769198149998	11.809000386808401	34.204109615898496
Salmonella Typhi	Multidrug resistance (MDR)	Kenya	Sub-Saharan Africa	Kenya		2	1998	19.1716108687259	10.0479305114588	31.3843815740531
Salmonella Typhi	Multidrug resistance (MDR)	Kenya	Sub-Saharan Africa	Kenya		2	1999	20.1980775266379	10.807870670781899	32.9574986487852
Salmonella Typhi	Multidrug resistance (MDR)	Kenya	Sub-Saharan Africa	Kenya		2	2000	19.6829182327885	10.5053891352152	31.1228527642442
Salmonella Typhi	Multidrug resistance (MDR)	Kenya	Sub-Saharan Africa	Kenya		2	2001	24.8357404668602	13.7163487385023	38.49496804038
Salmonella Typhi	Multidrug resistance (MDR)	Kenya	Sub-Saharan Africa	Kenya		2	2002	31.2595551127186	17.6671200854688	46.0374678251108
Salmonella Typhi	Multidrug resistance (MDR)	Kenya	Sub-Saharan Africa	Kenya		2	2003	45.7223906139737	29.9277944166925	62.0337102961312
Salmonella Typhi	Multidrug resistance (MDR)	Kenya	Sub-Saharan Africa	Kenya		2	2004	60.8669471850918	45.7855305723574	74.417827306285
Salmonella Typhi	Multidrug resistance (MDR)	Kenya	Sub-Saharan Africa	Kenya		2	2005	68.39430253230701	52.6573284150829	80.4322378670304
Salmonella Typhi	Multidrug resistance (MDR)	Kenya	Sub-Saharan Africa	Kenya		2	2006	72.73252434391169	58.3324393110197	84.38138677148311
Salmonella Typhi	Multidrug resistance (MDR)	Kenya	Sub-Saharan Africa	Kenya		2	2007	78.64148577491609	65.9425589434974	88.1207839109982
Salmonella Typhi	Multidrug resistance (MDR)	Kenya	Sub-Saharan Africa	Kenya		2	2008	79.28162100693599	67.1081841026565	88.3362291265711
Salmonella Typhi	Multidrug resistance (MDR)	Kenya	Sub-Saharan Africa	Kenya		2	2009	81.4926555826671	68.6370165276445	90.0861068897035
Salmonella Typhi	Multidrug resistance (MDR)	Kenya	Sub-Saharan Africa	Kenya		2	2010	81.2867041236714	69.7095863764316	89.5941214538586
Salmonella Typhi	Multidrug resistance (MDR)	Kenya	Sub-Saharan Africa	Kenya		2	2011	85.7328608851418	75.7466425746355	92.45718855548381
Salmonella Typhi	Multidrug resistance (MDR)	Kenya	Sub-Saharan Africa	Kenya		2	2012	87.0044485187822	77.7575250161983	93.7328239363773
Salmonella Typhi	Multidrug resistance (MDR)	Kenya	Sub-Saharan Africa	Kenya		2	2013	87.7212792552472	78.31092636963331	93.5664825562202
Salmonella Typhi	Multidrug resistance (MDR)	Kenya	Sub-Saharan Africa	Kenya		2	2014	87.08046750669631	78.2937517772646	93.20682796019881
Salmonella Typhi	Multidrug resistance (MDR)	Kenya	Sub-Saharan Africa	Kenya		2	2015	88.3151817201972	79.3157657528036	94.0128928609691
Salmonella Typhi	Multidrug resistance (MDR)	Kenya	Sub-Saharan Africa	Kenya		2	2016	89.1587810036958	80.2660849400404	94.8529363531879
Salmonella Typhi	Multidrug resistance (MDR)	Kenya	Sub-Saharan Africa	Kenya		2	2017	89.54226124689751	81.8563337105357	94.6793272775148
Salmonella Typhi	Multidrug resistance (MDR)	Kenya	Sub-Saharan Africa	Kenya		2	2018	89.9887179797183	82.1337709402449	95.1699313700619
Salmonella Typhi	Multidrug resistance (MDR)	Kenya	Sub-Saharan Africa	Kenya		2	2019	90.49135037237541	82.98633953294619	95.5657511093368
Salmonella Typhi	Multidrug resistance (MDR)	Cambodia	Southeast Asia, East Asia and Oceania	Cambodia		2	1990	81.8792236345297	68.92647894922081	90.8142885207614
Salmonella Typhi	Multidrug resistance (MDR)	Cambodia	Southeast Asia, East Asia and Oceania	Cambodia		2	1991	80.2883513642238	68.088775731619	90.0043667572775
Salmonella Typhi	Multidrug resistance (MDR)	Cambodia	Southeast Asia, East Asia and Oceania	Cambodia		2	1992	77.9258670042958	63.5773972166801	88.713059133679
Salmonella Typhi	Multidrug resistance (MDR)	Cambodia	Southeast Asia, East Asia and Oceania	Cambodia		2	1993	71.8816988633432	55.414888702515796	85.18285586767999
Salmonella Typhi	Multidrug resistance (MDR)	Cambodia	Southeast Asia, East Asia and Oceania	Cambodia		2	1994	66.4338771823816	49.218897739348996	80.7155533686836
Salmonella Typhi	Multidrug resistance (MDR)	Cambodia	Southeast Asia, East Asia and Oceania	Cambodia		2	1995	64.2221102764478	47.4851204080559	79.2917821033908
Salmonella Typhi	Multidrug resistance (MDR)	Cambodia	Southeast Asia, East Asia and Oceania	Cambodia		2	1996	62.1090317130159	44.5072549611953	77.4249299821701
Salmonella Typhi	Multidrug resistance (MDR)	Cambodia	Southeast Asia, East Asia and Oceania	Cambodia		2	1997	54.9510185991595	36.8396252577824	72.0879196047029
Salmonella Typhi	Multidrug resistance (MDR)	Cambodia	Southeast Asia, East Asia and Oceania	Cambodia		2	1998	53.8371857498364	36.272650693787	70.6261623250291
Salmonella Typhi	Multidrug resistance (MDR)	Cambodia	Southeast Asia, East Asia and Oceania	Cambodia		2	1999	46.3335139372415	30.1220550561557	63.72245890711879
Salmonella Typhi	Multidrug resistance (MDR)	Cambodia	Southeast Asia, East Asia and Oceania	Cambodia		2	2000	47.142991770056504	30.3340561883796	63.8822244065558
Salmonella Typhi	Multidrug resistance (MDR)	Cambodia	Southeast Asia, East Asia and Oceania	Cambodia		2	2001	43.1121495630559	26.263670162921898	60.7860109975742
Salmonella Typhi	Multidrug resistance (MDR)	Cambodia	Southeast Asia, East Asia and Oceania	Cambodia		2	2002	40.311647861417796	24.6685274260521	57.4435675667347
Salmonella Typhi	Multidrug resistance (MDR)	Cambodia	Southeast Asia, East Asia and Oceania	Cambodia		2	2003	34.467673199040796	19.686604931263098	51.4222982941137
Salmonella Typhi	Multidrug resistance (MDR)	Cambodia	Southeast Asia, East Asia and Oceania	Cambodia		2	2004	26.7952444487993	14.8237447537092	42.429882635895396
Salmonella Typhi	Multidrug resistance (MDR)	Cambodia	Southeast Asia, East Asia and Oceania	Cambodia		2	2005	25.5021149613149	13.6331440042535	41.6360283503179
Salmonella Typhi	Multidrug resistance (MDR)	Cambodia	Southeast Asia, East Asia and Oceania	Cambodia		2	2006	18.540967838163798	9.1703312043405	32.183962322855294
Salmonella Typhi	Multidrug resistance (MDR)	Cambodia	Southeast Asia, East Asia and Oceania	Cambodia		2	2007	23.3401504893426	12.5906349248243	36.8493373951021
Salmonella Typhi	Multidrug resistance (MDR)	Cambodia	Southeast Asia, East Asia and Oceania	Cambodia		2	2008	35.2949554661581	22.1102861107349	50.292971349917806
Salmonella Typhi	Multidrug resistance (MDR)	Cambodia	Southeast Asia, East Asia and Oceania	Cambodia		2	2009	54.0150054118718	39.4102317233057	68.0989943259315
Salmonella Typhi	Multidrug resistance (MDR)	Cambodia	Southeast Asia, East Asia and Oceania	Cambodia		2	2010	53.289792178774796	37.9452715357677	68.5828827992536
Salmonella Typhi	Multidrug resistance (MDR)	Cambodia	Southeast Asia, East Asia and Oceania	Cambodia		2	2011	25.2480602249795	13.9187755041111	39.469757914897805
Salmonella Typhi	Multidrug resistance (MDR)	Cambodia	Southeast Asia, East Asia and Oceania	Cambodia		2	2012	30.622371539110798	17.271203658137697	46.1578404073162
Salmonella Typhi	Multidrug resistance (MDR)	Cambodia	Southeast Asia, East Asia and Oceania	Cambodia		2	2013	18.6346546993417	9.32353071593311	31.0683969079927
Salmonella Typhi	Multidrug resistance (MDR)	Cambodia	Southeast Asia, East Asia and Oceania	Cambodia		2	2014	17.4970328834338	8.7390910962177	29.290463763943198
Salmonella Typhi	Multidrug resistance (MDR)	Cambodia	Southeast Asia, East Asia and Oceania	Cambodia		2	2015	40.869280474667605	25.6600730925233	56.1799411670664
Salmonella Typhi	Multidrug resistance (MDR)	Cambodia	Southeast Asia, East Asia and Oceania	Cambodia		2	2016	28.180865355184697	15.844882796844	43.3004380175891
Salmonella Typhi	Multidrug resistance (MDR)	Cambodia	Southeast Asia, East Asia and Oceania	Cambodia		2	2017	27.2128065816499	15.159692216158899	41.9467470559123
Salmonella Typhi	Multidrug resistance (MDR)	Cambodia	Southeast Asia, East Asia and Oceania	Cambodia		2	2018	28.5035274367402	15.6985503942701	43.0110142070929
Salmonella Typhi	Multidrug resistance (MDR)	Cambodia	Southeast Asia, East Asia and Oceania	Cambodia		2	2019	32.4880011010639	19.392280580529	46.6498788702892
Salmonella Typhi	Multidrug resistance (MDR)	Kuwait	North Africa and Middle East	Kuwait		2	1990	27.600880013609903	12.5111422507168	46.456554534774504
Salmonella Typhi	Multidrug resistance (MDR)	Kuwait	North Africa and Middle East	Kuwait		2	1991	30.607077055923597	13.907745845342701	49.764391866678196
Salmonella Typhi	Multidrug resistance (MDR)	Kuwait	North Africa and Middle East	Kuwait		2	1992	29.1430093608246	12.5710728485883	48.372210260334704
Salmonella Typhi	Multidrug resistance (MDR)	Kuwait	North Africa and Middle East	Kuwait		2	1993	25.969957997738202	12.154738354099399	44.3508834559279
Salmonella Typhi	Multidrug resistance (MDR)	Kuwait	North Africa and Middle East	Kuwait		2	1994	23.1515482403927	9.875870538476619	41.615854291649
Salmonella Typhi	Multidrug resistance (MDR)	Kuwait	North Africa and Middle East	Kuwait		2	1995	22.4561541229103	9.84959684255012	38.8550436252863
Salmonella Typhi	Multidrug resistance (MDR)	Kuwait	North Africa and Middle East	Kuwait		2	1996	21.855200139508803	9.623313111009999	38.539390904621804
Salmonella Typhi	Multidrug resistance (MDR)	Kuwait	North Africa and Middle East	Kuwait		2	1997	25.680871046851	12.7851633576016	43.1438746758585
Salmonella Typhi	Multidrug resistance (MDR)	Kuwait	North Africa and Middle East	Kuwait		2	1998	21.0794097645623	9.76303868060496	38.8207972724923
Salmonella Typhi	Multidrug resistance (MDR)	Kuwait	North Africa and Middle East	Kuwait		2	1999	18.712890752926402	8.139919851205871	33.3709884294144
Salmonella Typhi	Multidrug resistance (MDR)	Kuwait	North Africa and Middle East	Kuwait		2	2000	20.4825953426589	9.14503376325843	37.2702092156814
Salmonella Typhi	Multidrug resistance (MDR)	Kuwait	North Africa and Middle East	Kuwait		2	2001	18.7476359315007	8.27574738469705	34.720098871428
Salmonella Typhi	Multidrug resistance (MDR)	Kuwait	North Africa and Middle East	Kuwait		2	2002	32.1149713270746	16.3638919455598	51.6321458281309
Salmonella Typhi	Multidrug resistance (MDR)	Kuwait	North Africa and Middle East	Kuwait		2	2003	25.5645912836312	11.5107558097973	45.0488144735354
Salmonella Typhi	Multidrug resistance (MDR)	Kuwait	North Africa and Middle East	Kuwait		2	2004	33.770194164074404	18.2183748006476	51.9654961138023
Salmonella Typhi	Multidrug resistance (MDR)	Kuwait	North Africa and Middle East	Kuwait		2	2005	31.511979907140802	14.8859916905927	50.6829208059832
Salmonella Typhi	Multidrug resistance (MDR)	Kuwait	North Africa and Middle East	Kuwait		2	2006	28.3648784320392	13.526148824921199	47.3399534739108
Salmonella Typhi	Multidrug resistance (MDR)	Kuwait	North Africa and Middle East	Kuwait		2	2007	27.2441912685905	11.959772003733999	46.539802855606
Salmonella Typhi	Multidrug resistance (MDR)	Kuwait	North Africa and Middle East	Kuwait		2	2008	25.046454067794997	11.1239976098756	43.8725462262607
Salmonella Typhi	Multidrug resistance (MDR)	Kuwait	North Africa and Middle East	Kuwait		2	2009	24.6259290017787	10.9423827174278	42.388001395971905
Salmonella Typhi	Multidrug resistance (MDR)	Kuwait	North Africa and Middle East	Kuwait		2	2010	33.454952760817	15.4105273926266	55.5017581776847
Salmonella Typhi	Multidrug resistance (MDR)	Kuwait	North Africa and Middle East	Kuwait		2	2011	23.6297587323577	10.443599351014	41.642100698155495
Salmonella Typhi	Multidrug resistance (MDR)	Kuwait	North Africa and Middle East	Kuwait		2	2012	24.9468848237739	10.8851371819571	43.6868715088856
Salmonella Typhi	Multidrug resistance (MDR)	Kuwait	North Africa and Middle East	Kuwait		2	2013	24.6682458054531	11.4393695043948	44.6069793600481
Salmonella Typhi	Multidrug resistance (MDR)	Kuwait	North Africa and Middle East	Kuwait		2	2014	35.080414179460604	16.452540683310097	57.2298217508686
Salmonella Typhi	Multidrug resistance (MDR)	Kuwait	North Africa and Middle East	Kuwait		2	2015	36.0189838960452	17.220089229419997	56.6547913478605
Salmonella Typhi	Multidrug resistance (MDR)	Kuwait	North Africa and Middle East	Kuwait		2	2016	47.6670435392019	25.6098378231424	68.8989457097737
Salmonella Typhi	Multidrug resistance (MDR)	Kuwait	North Africa and Middle East	Kuwait		2	2017	41.925964554337504	21.6508619974353	63.714798933529906
Salmonella Typhi	Multidrug resistance (MDR)	Kuwait	North Africa and Middle East	Kuwait		2	2018	39.7268571651125	20.1024879817615	60.9761473950184
Salmonella Typhi	Multidrug resistance (MDR)	Kuwait	North Africa and Middle East	Kuwait		2	2019	40.144817087522	19.8256142179697	61.4738835010104
Salmonella Typhi	Multidrug resistance (MDR)	Laos	Southeast Asia, East Asia and Oceania	Laos		2	1990	53.6154946674129	28.616723950261104	78.2264410837801
Salmonella Typhi	Multidrug resistance (MDR)	Laos	Southeast Asia, East Asia and Oceania	Laos		2	1991	49.8495511426396	25.714852013087203	72.80446686701771
Salmonella Typhi	Multidrug resistance (MDR)	Laos	Southeast Asia, East Asia and Oceania	Laos		2	1992	40.111091570324	19.4693649587194	64.4200658828
Salmonella Typhi	Multidrug resistance (MDR)	Laos	Southeast Asia, East Asia and Oceania	Laos		2	1993	37.0870051288993	16.3669348095532	60.097233991584396
Salmonella Typhi	Multidrug resistance (MDR)	Laos	Southeast Asia, East Asia and Oceania	Laos		2	1994	36.0873099263647	16.301674597069198	60.505801562600404
Salmonella Typhi	Multidrug resistance (MDR)	Laos	Southeast Asia, East Asia and Oceania	Laos		2	1995	31.787103118142802	12.9993689138041	56.121428297642396
Salmonella Typhi	Multidrug resistance (MDR)	Laos	Southeast Asia, East Asia and Oceania	Laos		2	1996	19.449351809899902	6.5515929759642795	40.3297909152569
Salmonella Typhi	Multidrug resistance (MDR)	Laos	Southeast Asia, East Asia and Oceania	Laos		2	1997	13.729264115439898	4.74721787943294	28.7021475311252
Salmonella Typhi	Multidrug resistance (MDR)	Laos	Southeast Asia, East Asia and Oceania	Laos		2	1998	15.369928377383198	4.74843234382968	32.9458818104096
Salmonella Typhi	Multidrug resistance (MDR)	Laos	Southeast Asia, East Asia and Oceania	Laos		2	1999	7.40031951742684	2.21263496873811	17.2236178667693
Salmonella Typhi	Multidrug resistance (MDR)	Laos	Southeast Asia, East Asia and Oceania	Laos		2	2000	6.5930920071140005	1.8994922486678198	16.214222779625
Salmonella Typhi	Multidrug resistance (MDR)	Laos	Southeast Asia, East Asia and Oceania	Laos		2	2001	6.534347387655259	2.00668566229557	16.177087805602
Salmonella Typhi	Multidrug resistance (MDR)	Laos	Southeast Asia, East Asia and Oceania	Laos		2	2002	6.10251851396458	1.67594475200757	14.9125765544742
Salmonella Typhi	Multidrug resistance (MDR)	Laos	Southeast Asia, East Asia and Oceania	Laos		2	2003	5.76187524494474	1.6366213764225102	13.836483350845699
Salmonella Typhi	Multidrug resistance (MDR)	Laos	Southeast Asia, East Asia and Oceania	Laos		2	2004	3.76308431722481	1.02976478936981	9.50682719488972
Salmonella Typhi	Multidrug resistance (MDR)	Laos	Southeast Asia, East Asia and Oceania	Laos		2	2005	3.64209865153518	0.995179671819201	9.37425935778404
Salmonella Typhi	Multidrug resistance (MDR)	Laos	Southeast Asia, East Asia and Oceania	Laos		2	2006	3.4391726402226	0.9034093237197661	8.92521820721027
Salmonella Typhi	Multidrug resistance (MDR)	Laos	Southeast Asia, East Asia and Oceania	Laos		2	2007	3.08375943958821	0.8574412707245941	8.21835310586484
Salmonella Typhi	Multidrug resistance (MDR)	Laos	Southeast Asia, East Asia and Oceania	Laos		2	2008	2.92135232339311	0.81114382246109	7.237778918160929
Salmonella Typhi	Multidrug resistance (MDR)	Laos	Southeast Asia, East Asia and Oceania	Laos		2	2009	3.03921304378401	0.7969522464796239	7.97267136747574
Salmonella Typhi	Multidrug resistance (MDR)	Laos	Southeast Asia, East Asia and Oceania	Laos		2	2010	3.5411610778787503	0.971066697589151	9.00680729682846
Salmonella Typhi	Multidrug resistance (MDR)	Laos	Southeast Asia, East Asia and Oceania	Laos		2	2011	3.2258280570711904	0.875094410634861	8.41295509443664
Salmonella Typhi	Multidrug resistance (MDR)	Laos	Southeast Asia, East Asia and Oceania	Laos		2	2012	3.9927946371520298	1.13972900964158	10.2798519550091
Salmonella Typhi	Multidrug resistance (MDR)	Laos	Southeast Asia, East Asia and Oceania	Laos		2	2013	3.41217897412463	0.856288282645166	8.68254724026883
Salmonella Typhi	Multidrug resistance (MDR)	Laos	Southeast Asia, East Asia and Oceania	Laos		2	2014	3.47350644051209	1.00467125035884	9.00558482889596
Salmonella Typhi	Multidrug resistance (MDR)	Laos	Southeast Asia, East Asia and Oceania	Laos		2	2015	3.7640554496159195	1.0093460215071899	9.57228581811988
Salmonella Typhi	Multidrug resistance (MDR)	Laos	Southeast Asia, East Asia and Oceania	Laos		2	2016	3.57145134243669	1.03377046097947	8.9690389669283
Salmonella Typhi	Multidrug resistance (MDR)	Laos	Southeast Asia, East Asia and Oceania	Laos		2	2017	3.58878386495708	1.01499328681463	9.36890355554202
Salmonella Typhi	Multidrug resistance (MDR)	Laos	Southeast Asia, East Asia and Oceania	Laos		2	2018	3.41162297603998	0.903263228928019	8.54550590399247
Salmonella Typhi	Multidrug resistance (MDR)	Laos	Southeast Asia, East Asia and Oceania	Laos		2	2019	4.61427263063831	1.25529480429703	11.5281092540031
Salmonella Typhi	Multidrug resistance (MDR)	Lebanon	North Africa and Middle East	Lebanon		2	1990	2.35191533303622	0.423360343030652	6.949638919931029
Salmonella Typhi	Multidrug resistance (MDR)	Lebanon	North Africa and Middle East	Lebanon		2	1991	2.23054918005391	0.403974754430906	6.746196437955231
Salmonella Typhi	Multidrug resistance (MDR)	Lebanon	North Africa and Middle East	Lebanon		2	1992	2.12652907842904	0.40519814631044904	6.31175320431292
Salmonella Typhi	Multidrug resistance (MDR)	Lebanon	North Africa and Middle East	Lebanon		2	1993	1.9825633994889302	0.35144553796550304	6.429278959244191
Salmonella Typhi	Multidrug resistance (MDR)	Lebanon	North Africa and Middle East	Lebanon		2	1994	1.98225375227479	0.364644967689167	6.08426807306919
Salmonella Typhi	Multidrug resistance (MDR)	Lebanon	North Africa and Middle East	Lebanon		2	1995	2.03954194087932	0.385894417256995	6.4084097746471596
Salmonella Typhi	Multidrug resistance (MDR)	Lebanon	North Africa and Middle East	Lebanon		2	1996	2.1501659953034302	0.423208280563331	6.4014389442085
Salmonella Typhi	Multidrug resistance (MDR)	Lebanon	North Africa and Middle East	Lebanon		2	1997	2.12278759302568	0.388053560981752	6.00960654472706
Salmonella Typhi	Multidrug resistance (MDR)	Lebanon	North Africa and Middle East	Lebanon		2	1998	1.9319767413439801	0.37446746511152096	6.02931061471255
Salmonella Typhi	Multidrug resistance (MDR)	Lebanon	North Africa and Middle East	Lebanon		2	1999	1.7491280122961899	0.297646303202037	5.3874448264071795
Salmonella Typhi	Multidrug resistance (MDR)	Lebanon	North Africa and Middle East	Lebanon		2	2000	1.64806272527768	0.32703344267175	5.10923562739953
Salmonella Typhi	Multidrug resistance (MDR)	Lebanon	North Africa and Middle East	Lebanon		2	2001	1.7665308742575598	0.316991748629788	5.424946121701639
Salmonella Typhi	Multidrug resistance (MDR)	Lebanon	North Africa and Middle East	Lebanon		2	2002	1.66956001994432	0.31883239189739	5.2627201393483
Salmonella Typhi	Multidrug resistance (MDR)	Lebanon	North Africa and Middle East	Lebanon		2	2003	1.6585359382282598	0.28957529620427197	5.33179418609183
Salmonella Typhi	Multidrug resistance (MDR)	Lebanon	North Africa and Middle East	Lebanon		2	2004	1.7383220198443998	0.330157961050607	5.52237932233722
Salmonella Typhi	Multidrug resistance (MDR)	Lebanon	North Africa and Middle East	Lebanon		2	2005	1.73644594159604	0.306337350390677	5.340037561932641
Salmonella Typhi	Multidrug resistance (MDR)	Lebanon	North Africa and Middle East	Lebanon		2	2006	1.73772666380433	0.30333931703182204	5.26135414190264
Salmonella Typhi	Multidrug resistance (MDR)	Lebanon	North Africa and Middle East	Lebanon		2	2007	1.69088667213374	0.29572147831409396	4.95920802783879
Salmonella Typhi	Multidrug resistance (MDR)	Lebanon	North Africa and Middle East	Lebanon		2	2008	1.70696913700964	0.297466586710333	5.10117605633912
Salmonella Typhi	Multidrug resistance (MDR)	Lebanon	North Africa and Middle East	Lebanon		2	2009	1.72720470642947	0.338415746553819	4.97919996420813
Salmonella Typhi	Multidrug resistance (MDR)	Lebanon	North Africa and Middle East	Lebanon		2	2010	1.79628546799824	0.32396838151573404	5.33494427093749
Salmonella Typhi	Multidrug resistance (MDR)	Lebanon	North Africa and Middle East	Lebanon		2	2011	1.8629680297113898	0.31500644621240903	5.61883697608729
Salmonella Typhi	Multidrug resistance (MDR)	Lebanon	North Africa and Middle East	Lebanon		2	2012	1.91108697700258	0.337180660471413	5.73750230039067
Salmonella Typhi	Multidrug resistance (MDR)	Lebanon	North Africa and Middle East	Lebanon		2	2013	1.9844774790128399	0.357500252643538	6.45440551302065
Salmonella Typhi	Multidrug resistance (MDR)	Lebanon	North Africa and Middle East	Lebanon		2	2014	2.23308171328639	0.41589945215982604	6.5890629000822
Salmonella Typhi	Multidrug resistance (MDR)	Lebanon	North Africa and Middle East	Lebanon		2	2015	2.86848217286985	0.531078170748511	8.62943795279266
Salmonella Typhi	Multidrug resistance (MDR)	Lebanon	North Africa and Middle East	Lebanon		2	2016	3.6917515793827897	0.751879254817185	10.9589537200685
Salmonella Typhi	Multidrug resistance (MDR)	Lebanon	North Africa and Middle East	Lebanon		2	2017	3.83358043754254	0.725507646968612	11.4411698265056
Salmonella Typhi	Multidrug resistance (MDR)	Lebanon	North Africa and Middle East	Lebanon		2	2018	3.5526751948506603	0.728462610133272	10.5693723372416
Salmonella Typhi	Multidrug resistance (MDR)	Lebanon	North Africa and Middle East	Lebanon		2	2019	4.08493834240633	0.772658915210069	11.889780956685101
Salmonella Typhi	Multidrug resistance (MDR)	Liberia	Sub-Saharan Africa	Liberia		2	1990	4.47755169790984	0.660847939057324	14.779611680596199
Salmonella Typhi	Multidrug resistance (MDR)	Liberia	Sub-Saharan Africa	Liberia		2	1991	4.9695464819541995	0.739933617560363	16.6028349323576
Salmonella Typhi	Multidrug resistance (MDR)	Liberia	Sub-Saharan Africa	Liberia		2	1992	5.36202948550287	0.8295768643607839	17.575542931765302
Salmonella Typhi	Multidrug resistance (MDR)	Liberia	Sub-Saharan Africa	Liberia		2	1993	5.53454344125442	0.809367983073833	19.0930150664679
Salmonella Typhi	Multidrug resistance (MDR)	Liberia	Sub-Saharan Africa	Liberia		2	1994	5.33230137255692	0.770514719347013	17.5699326063768
Salmonella Typhi	Multidrug resistance (MDR)	Liberia	Sub-Saharan Africa	Liberia		2	1995	5.7014157481410805	0.9170526932890111	18.1352631763032
Salmonella Typhi	Multidrug resistance (MDR)	Liberia	Sub-Saharan Africa	Liberia		2	1996	8.236971643981331	1.35244408931476	24.5781379958602
Salmonella Typhi	Multidrug resistance (MDR)	Liberia	Sub-Saharan Africa	Liberia		2	1997	8.12197593622494	1.36394210695472	25.453365837762696
Salmonella Typhi	Multidrug resistance (MDR)	Liberia	Sub-Saharan Africa	Liberia		2	1998	8.62310336986673	1.33808320128379	25.933115421339696
Salmonella Typhi	Multidrug resistance (MDR)	Liberia	Sub-Saharan Africa	Liberia		2	1999	8.7407491803529	1.43313204267847	27.561749200002
Salmonella Typhi	Multidrug resistance (MDR)	Liberia	Sub-Saharan Africa	Liberia		2	2000	8.729280667655171	1.38320265832907	28.358510638164503
Salmonella Typhi	Multidrug resistance (MDR)	Liberia	Sub-Saharan Africa	Liberia		2	2001	5.97049717632157	0.9509517211751859	19.7012479723399
Salmonella Typhi	Multidrug resistance (MDR)	Liberia	Sub-Saharan Africa	Liberia		2	2002	10.0318288752036	1.72534352405966	28.3093099917792
Salmonella Typhi	Multidrug resistance (MDR)	Liberia	Sub-Saharan Africa	Liberia		2	2003	9.70492510586374	1.5680802695467702	30.353191506451
Salmonella Typhi	Multidrug resistance (MDR)	Liberia	Sub-Saharan Africa	Liberia		2	2004	9.49181695223021	1.6639962890701898	27.489935583686297
Salmonella Typhi	Multidrug resistance (MDR)	Liberia	Sub-Saharan Africa	Liberia		2	2005	9.54650895295199	1.57171534468659	28.657610738641498
Salmonella Typhi	Multidrug resistance (MDR)	Liberia	Sub-Saharan Africa	Liberia		2	2006	10.0770214379505	1.7416172563753398	30.916336143955597
Salmonella Typhi	Multidrug resistance (MDR)	Liberia	Sub-Saharan Africa	Liberia		2	2007	8.7243399918352509	1.44845905094807	27.0347743072263
Salmonella Typhi	Multidrug resistance (MDR)	Liberia	Sub-Saharan Africa	Liberia		2	2008	12.2634286266118	2.22558767949389	35.5102763177348
Salmonella Typhi	Multidrug resistance (MDR)	Liberia	Sub-Saharan Africa	Liberia		2	2009	10.875895004018501	1.8035729116631798	32.4686542663798
Salmonella Typhi	Multidrug resistance (MDR)	Liberia	Sub-Saharan Africa	Liberia		2	2010	12.2938432428048	2.10579684986504	34.3045875748982
Salmonella Typhi	Multidrug resistance (MDR)	Liberia	Sub-Saharan Africa	Liberia		2	2011	16.8673565181753	3.2361683056459998	45.2406498039396
Salmonella Typhi	Multidrug resistance (MDR)	Liberia	Sub-Saharan Africa	Liberia		2	2012	32.7884849990231	8.64350522713632	67.093911139617
Salmonella Typhi	Multidrug resistance (MDR)	Liberia	Sub-Saharan Africa	Liberia		2	2013	40.2823330916587	11.7459265834991	73.4360441086612
Salmonella Typhi	Multidrug resistance (MDR)	Liberia	Sub-Saharan Africa	Liberia		2	2014	51.7967421898331	18.8822974917081	83.7230930070584
Salmonella Typhi	Multidrug resistance (MDR)	Liberia	Sub-Saharan Africa	Liberia		2	2015	48.9055314698578	16.738391770651102	80.5644337736582
Salmonella Typhi	Multidrug resistance (MDR)	Liberia	Sub-Saharan Africa	Liberia		2	2016	50.589828200813	17.4542692071897	82.5477441729785
Salmonella Typhi	Multidrug resistance (MDR)	Liberia	Sub-Saharan Africa	Liberia		2	2017	60.717735237014004	26.5976503119585	88.4763538044952
Salmonella Typhi	Multidrug resistance (MDR)	Liberia	Sub-Saharan Africa	Liberia		2	2018	56.2278325330386	21.575289146217	86.4097506835721
Salmonella Typhi	Multidrug resistance (MDR)	Liberia	Sub-Saharan Africa	Liberia		2	2019	58.9504142761892	23.5729678884326	87.2234182071151
Salmonella Typhi	Multidrug resistance (MDR)	Libya	North Africa and Middle East	Libya		2	1990	4.67758894705612	0.607684862770392	14.1848832703752
Salmonella Typhi	Multidrug resistance (MDR)	Libya	North Africa and Middle East	Libya		2	1991	4.44605256305061	0.6166505523697521	14.8810539353873
Salmonella Typhi	Multidrug resistance (MDR)	Libya	North Africa and Middle East	Libya		2	1992	4.36139476590364	0.560753753519846	14.139534946728899
Salmonella Typhi	Multidrug resistance (MDR)	Libya	North Africa and Middle East	Libya		2	1993	4.1681976059665695	0.544821242704274	13.1028988295789
Salmonella Typhi	Multidrug resistance (MDR)	Libya	North Africa and Middle East	Libya		2	1994	4.10260826661732	0.509919502471626	13.690054404722199
Salmonella Typhi	Multidrug resistance (MDR)	Libya	North Africa and Middle East	Libya		2	1995	3.9612912865353302	0.543700167702828	12.7583824013216
Salmonella Typhi	Multidrug resistance (MDR)	Libya	North Africa and Middle East	Libya		2	1996	3.8085401946207096	0.5335237346669061	12.5860884009344
Salmonella Typhi	Multidrug resistance (MDR)	Libya	North Africa and Middle East	Libya		2	1997	3.82794371957004	0.516151173896793	12.557062636530999
Salmonella Typhi	Multidrug resistance (MDR)	Libya	North Africa and Middle East	Libya		2	1998	3.65638367006695	0.474779857547423	12.0497288175525
Salmonella Typhi	Multidrug resistance (MDR)	Libya	North Africa and Middle East	Libya		2	1999	3.25798067064463	0.420784332202472	11.2825384002312
Salmonella Typhi	Multidrug resistance (MDR)	Libya	North Africa and Middle East	Libya		2	2000	3.1386475861190295	0.437399505812774	10.2982882323636
Salmonella Typhi	Multidrug resistance (MDR)	Libya	North Africa and Middle East	Libya		2	2001	3.3248973648156204	0.408206902180668	10.7232284089915
Salmonella Typhi	Multidrug resistance (MDR)	Libya	North Africa and Middle East	Libya		2	2002	3.36190601302608	0.41536319178969405	10.8033553115209
Salmonella Typhi	Multidrug resistance (MDR)	Libya	North Africa and Middle East	Libya		2	2003	3.64543370457995	0.497653231401784	12.0448513834506
Salmonella Typhi	Multidrug resistance (MDR)	Libya	North Africa and Middle East	Libya		2	2004	3.74852958290443	0.49344545537826096	12.851306267114
Salmonella Typhi	Multidrug resistance (MDR)	Libya	North Africa and Middle East	Libya		2	2005	3.6386661700699903	0.480902784216631	11.7368599827742
Salmonella Typhi	Multidrug resistance (MDR)	Libya	North Africa and Middle East	Libya		2	2006	3.66613073481758	0.506900185667696	11.5600138882585
Salmonella Typhi	Multidrug resistance (MDR)	Libya	North Africa and Middle East	Libya		2	2007	3.60813365238565	0.507660857791578	12.1863321804942
Salmonella Typhi	Multidrug resistance (MDR)	Libya	North Africa and Middle East	Libya		2	2008	3.53978460102097	0.45323527532006996	11.2745633819757
Salmonella Typhi	Multidrug resistance (MDR)	Libya	North Africa and Middle East	Libya		2	2009	3.63257542945941	0.47177744610238903	12.635321402838901
Salmonella Typhi	Multidrug resistance (MDR)	Libya	North Africa and Middle East	Libya		2	2010	3.83213733090376	0.51318776548016	12.7224009850124
Salmonella Typhi	Multidrug resistance (MDR)	Libya	North Africa and Middle East	Libya		2	2011	3.74895837459892	0.50309589436858	12.053405676153101
Salmonella Typhi	Multidrug resistance (MDR)	Libya	North Africa and Middle East	Libya		2	2012	3.97991045637692	0.523787608471367	12.5130517791194
Salmonella Typhi	Multidrug resistance (MDR)	Libya	North Africa and Middle East	Libya		2	2013	4.57641120646052	0.6677491676294011	14.4399395269582
Salmonella Typhi	Multidrug resistance (MDR)	Libya	North Africa and Middle East	Libya		2	2014	4.94289522764465	0.667501902699857	15.9758520992164
Salmonella Typhi	Multidrug resistance (MDR)	Libya	North Africa and Middle East	Libya		2	2015	5.27865416307209	0.733256225688409	16.910013181045898
Salmonella Typhi	Multidrug resistance (MDR)	Libya	North Africa and Middle East	Libya		2	2016	6.0073162363882	0.900858857561254	19.325495777273698
Salmonella Typhi	Multidrug resistance (MDR)	Libya	North Africa and Middle East	Libya		2	2017	6.878457574021881	1.03144928998693	20.767364092922698
Salmonella Typhi	Multidrug resistance (MDR)	Libya	North Africa and Middle East	Libya		2	2018	8.89358186604108	1.33364606351906	25.7945901606302
Salmonella Typhi	Multidrug resistance (MDR)	Libya	North Africa and Middle East	Libya		2	2019	10.3901950544277	1.5417039550304201	28.9129514590881
Salmonella Typhi	Multidrug resistance (MDR)	Sri Lanka	Southeast Asia, East Asia and Oceania	Sri Lanka		2	1990	29.4132765080112	12.559792406898602	52.1349512369562
Salmonella Typhi	Multidrug resistance (MDR)	Sri Lanka	Southeast Asia, East Asia and Oceania	Sri Lanka		2	1991	27.5051337567856	11.273038787795201	50.5989930782754
Salmonella Typhi	Multidrug resistance (MDR)	Sri Lanka	Southeast Asia, East Asia and Oceania	Sri Lanka		2	1992	25.0093858757526	10.0050140135622	46.665406703226395
Salmonella Typhi	Multidrug resistance (MDR)	Sri Lanka	Southeast Asia, East Asia and Oceania	Sri Lanka		2	1993	24.687473905814798	9.59368210437407	46.377658565035205
Salmonella Typhi	Multidrug resistance (MDR)	Sri Lanka	Southeast Asia, East Asia and Oceania	Sri Lanka		2	1994	15.632424863338901	5.5667397328973305	32.469622603910196
Salmonella Typhi	Multidrug resistance (MDR)	Sri Lanka	Southeast Asia, East Asia and Oceania	Sri Lanka		2	1995	14.826837477129102	4.96752377751112	30.711425570837804
Salmonella Typhi	Multidrug resistance (MDR)	Sri Lanka	Southeast Asia, East Asia and Oceania	Sri Lanka		2	1996	13.5139293624639	4.3908516569889695	29.240254307888204
Salmonella Typhi	Multidrug resistance (MDR)	Sri Lanka	Southeast Asia, East Asia and Oceania	Sri Lanka		2	1997	12.2991700326537	4.0427572744173395	26.0927564012917
Salmonella Typhi	Multidrug resistance (MDR)	Sri Lanka	Southeast Asia, East Asia and Oceania	Sri Lanka		2	1998	11.5509768649203	4.00785896809113	24.980817067691298
Salmonella Typhi	Multidrug resistance (MDR)	Sri Lanka	Southeast Asia, East Asia and Oceania	Sri Lanka		2	1999	11.135321404066099	4.08833340175619	23.9939495847739
Salmonella Typhi	Multidrug resistance (MDR)	Sri Lanka	Southeast Asia, East Asia and Oceania	Sri Lanka		2	2000	10.4866133743421	3.4657102917657	24.0193513434455
Salmonella Typhi	Multidrug resistance (MDR)	Sri Lanka	Southeast Asia, East Asia and Oceania	Sri Lanka		2	2001	10.4883052680255	3.3677518466688103	23.8023755626457
Salmonella Typhi	Multidrug resistance (MDR)	Sri Lanka	Southeast Asia, East Asia and Oceania	Sri Lanka		2	2002	9.42448279269097	2.90459287452778	21.7922927441654
Salmonella Typhi	Multidrug resistance (MDR)	Sri Lanka	Southeast Asia, East Asia and Oceania	Sri Lanka		2	2003	6.73373003298023	2.4252717068767202	15.2236545455503
Salmonella Typhi	Multidrug resistance (MDR)	Sri Lanka	Southeast Asia, East Asia and Oceania	Sri Lanka		2	2004	5.73411655534328	1.7597451594110702	14.030047379498601
Salmonella Typhi	Multidrug resistance (MDR)	Sri Lanka	Southeast Asia, East Asia and Oceania	Sri Lanka		2	2005	5.83210424949596	1.73738352034465	13.9917745037065
Salmonella Typhi	Multidrug resistance (MDR)	Sri Lanka	Southeast Asia, East Asia and Oceania	Sri Lanka		2	2006	5.40403419471946	1.56629055830571	13.8925177080489
Salmonella Typhi	Multidrug resistance (MDR)	Sri Lanka	Southeast Asia, East Asia and Oceania	Sri Lanka		2	2007	4.98669160124641	1.41732638058068	12.8515137634526
Salmonella Typhi	Multidrug resistance (MDR)	Sri Lanka	Southeast Asia, East Asia and Oceania	Sri Lanka		2	2008	5.05592297931243	1.45191929494639	12.392573737977699
Salmonella Typhi	Multidrug resistance (MDR)	Sri Lanka	Southeast Asia, East Asia and Oceania	Sri Lanka		2	2009	5.55504632243403	1.7107730490838702	13.5345371469832
Salmonella Typhi	Multidrug resistance (MDR)	Sri Lanka	Southeast Asia, East Asia and Oceania	Sri Lanka		2	2010	5.02847984070093	1.41987541845601	12.2443321728359
Salmonella Typhi	Multidrug resistance (MDR)	Sri Lanka	Southeast Asia, East Asia and Oceania	Sri Lanka		2	2011	5.38137885935405	1.46354746168431	12.659032352013899
Salmonella Typhi	Multidrug resistance (MDR)	Sri Lanka	Southeast Asia, East Asia and Oceania	Sri Lanka		2	2012	5.11086165662006	1.5458988127220998	11.7907542409547
Salmonella Typhi	Multidrug resistance (MDR)	Sri Lanka	Southeast Asia, East Asia and Oceania	Sri Lanka		2	2013	5.49428028906833	1.56866981258881	12.989486570095801
Salmonella Typhi	Multidrug resistance (MDR)	Sri Lanka	Southeast Asia, East Asia and Oceania	Sri Lanka		2	2014	6.45836142271438	1.9979740701753699	15.312490075375301
Salmonella Typhi	Multidrug resistance (MDR)	Sri Lanka	Southeast Asia, East Asia and Oceania	Sri Lanka		2	2015	6.6926301058616104	2.01905419869155	16.7420208336504
Salmonella Typhi	Multidrug resistance (MDR)	Sri Lanka	Southeast Asia, East Asia and Oceania	Sri Lanka		2	2016	6.50830251969074	1.88883109159051	15.4937610706843
Salmonella Typhi	Multidrug resistance (MDR)	Sri Lanka	Southeast Asia, East Asia and Oceania	Sri Lanka		2	2017	6.23666984414359	1.8308824043123	15.326772331188602
Salmonella Typhi	Multidrug resistance (MDR)	Sri Lanka	Southeast Asia, East Asia and Oceania	Sri Lanka		2	2018	6.54152820603248	1.89415690305484	15.634967762458901
Salmonella Typhi	Multidrug resistance (MDR)	Sri Lanka	Southeast Asia, East Asia and Oceania	Sri Lanka		2	2019	6.97114029565596	2.07256019956567	16.3970705182221
Salmonella Typhi	Multidrug resistance (MDR)	Morocco	North Africa and Middle East	Morocco		2	1990	18.356147171133998	3.3524549902417697	48.285249045113495
Salmonella Typhi	Multidrug resistance (MDR)	Morocco	North Africa and Middle East	Morocco		2	1991	17.795597154391398	3.31207357375266	45.15325265364
Salmonella Typhi	Multidrug resistance (MDR)	Morocco	North Africa and Middle East	Morocco		2	1992	15.5558646340866	3.07354040531947	42.340574948908696
Salmonella Typhi	Multidrug resistance (MDR)	Morocco	North Africa and Middle East	Morocco		2	1993	14.278456831080998	2.61925021318009	39.9043778057249
Salmonella Typhi	Multidrug resistance (MDR)	Morocco	North Africa and Middle East	Morocco		2	1994	13.8142226637387	2.40327186609718	38.462071236651504
Salmonella Typhi	Multidrug resistance (MDR)	Morocco	North Africa and Middle East	Morocco		2	1995	11.192643840453	1.79128228018706	33.798546456553204
Salmonella Typhi	Multidrug resistance (MDR)	Morocco	North Africa and Middle East	Morocco		2	1996	9.48499918380581	1.50291044546651	29.696474761259502
Salmonella Typhi	Multidrug resistance (MDR)	Morocco	North Africa and Middle East	Morocco		2	1997	8.173719767722181	1.23339345355748	25.7832451949135
Salmonella Typhi	Multidrug resistance (MDR)	Morocco	North Africa and Middle East	Morocco		2	1998	8.16956339776541	1.36271621637815	25.682698804072103
Salmonella Typhi	Multidrug resistance (MDR)	Morocco	North Africa and Middle East	Morocco		2	1999	5.15654587040733	0.792773459355248	16.953596878235
Salmonella Typhi	Multidrug resistance (MDR)	Morocco	North Africa and Middle East	Morocco		2	2000	3.94257586600706	0.571564162466645	13.4266628906191
Salmonella Typhi	Multidrug resistance (MDR)	Morocco	North Africa and Middle East	Morocco		2	2001	4.037209887260261	0.5632188227484539	13.097019080981202
Salmonella Typhi	Multidrug resistance (MDR)	Morocco	North Africa and Middle East	Morocco		2	2002	4.26337815947732	0.65515144701789	15.099070089633901
Salmonella Typhi	Multidrug resistance (MDR)	Morocco	North Africa and Middle East	Morocco		2	2003	4.37591601146579	0.595170872362189	15.354198104146398
Salmonella Typhi	Multidrug resistance (MDR)	Morocco	North Africa and Middle East	Morocco		2	2004	4.05294065531706	0.5789534983531109	14.184822165042
Salmonella Typhi	Multidrug resistance (MDR)	Morocco	North Africa and Middle East	Morocco		2	2005	3.85592089731708	0.5743857149014809	13.9990175802882
Salmonella Typhi	Multidrug resistance (MDR)	Morocco	North Africa and Middle East	Morocco		2	2006	4.47082249961273	0.590367097470957	15.5112275209139
Salmonella Typhi	Multidrug resistance (MDR)	Morocco	North Africa and Middle East	Morocco		2	2007	4.41609762167062	0.6069501573148539	14.763341425201402
Salmonella Typhi	Multidrug resistance (MDR)	Morocco	North Africa and Middle East	Morocco		2	2008	4.13911538068725	0.6409431520789121	13.8069602298694
Salmonella Typhi	Multidrug resistance (MDR)	Morocco	North Africa and Middle East	Morocco		2	2009	3.13456005172081	0.42520660172421804	10.4768467822101
Salmonella Typhi	Multidrug resistance (MDR)	Morocco	North Africa and Middle East	Morocco		2	2010	3.2669451789374295	0.471964507170678	11.4444359916489
Salmonella Typhi	Multidrug resistance (MDR)	Morocco	North Africa and Middle East	Morocco		2	2011	3.3341532521528	0.5129020394449281	11.977554832691
Salmonella Typhi	Multidrug resistance (MDR)	Morocco	North Africa and Middle East	Morocco		2	2012	3.36838236274985	0.44282765360276305	12.601741663956002
Salmonella Typhi	Multidrug resistance (MDR)	Morocco	North Africa and Middle East	Morocco		2	2013	3.42342668830296	0.504882640533365	11.5673806434053
Salmonella Typhi	Multidrug resistance (MDR)	Morocco	North Africa and Middle East	Morocco		2	2014	4.3552696160889806	0.6323506844432489	14.8019963093795
Salmonella Typhi	Multidrug resistance (MDR)	Morocco	North Africa and Middle East	Morocco		2	2015	3.4168739527847602	0.49102811353098397	12.0451478829196
Salmonella Typhi	Multidrug resistance (MDR)	Morocco	North Africa and Middle East	Morocco		2	2016	3.6014160138332203	0.493516746209305	12.2022590674099
Salmonella Typhi	Multidrug resistance (MDR)	Morocco	North Africa and Middle East	Morocco		2	2017	3.8430238954969	0.547290171568888	13.009937084918398
Salmonella Typhi	Multidrug resistance (MDR)	Morocco	North Africa and Middle East	Morocco		2	2018	3.8966199997115702	0.577374502497968	13.3558233866202
Salmonella Typhi	Multidrug resistance (MDR)	Morocco	North Africa and Middle East	Morocco		2	2019	4.39268195292966	0.653340089088531	14.8874366717022
Salmonella Typhi	Multidrug resistance (MDR)	Madagascar	Sub-Saharan Africa	Madagascar		2	1990	40.1750541415199	11.2515922195718	75.7226667302985
Salmonella Typhi	Multidrug resistance (MDR)	Madagascar	Sub-Saharan Africa	Madagascar		2	1991	35.653561398892705	8.664640605908131	71.8167450218433
Salmonella Typhi	Multidrug resistance (MDR)	Madagascar	Sub-Saharan Africa	Madagascar		2	1992	34.9285859023546	8.50473090600868	71.16164744756131
Salmonella Typhi	Multidrug resistance (MDR)	Madagascar	Sub-Saharan Africa	Madagascar		2	1993	36.3528107479275	8.92981182357191	72.539443960553
Salmonella Typhi	Multidrug resistance (MDR)	Madagascar	Sub-Saharan Africa	Madagascar		2	1994	42.287914366596404	11.8197228728525	77.861129618702
Salmonella Typhi	Multidrug resistance (MDR)	Madagascar	Sub-Saharan Africa	Madagascar		2	1995	43.6733758852604	12.6104850351946	78.9180561378086
Salmonella Typhi	Multidrug resistance (MDR)	Madagascar	Sub-Saharan Africa	Madagascar		2	1996	42.650453388863205	11.8760590515498	77.9020143562134
Salmonella Typhi	Multidrug resistance (MDR)	Madagascar	Sub-Saharan Africa	Madagascar		2	1997	32.540506114074006	7.65898566696902	68.6880263099187
Salmonella Typhi	Multidrug resistance (MDR)	Madagascar	Sub-Saharan Africa	Madagascar		2	1998	44.839593413083904	13.2178062946677	79.89042565275341
Salmonella Typhi	Multidrug resistance (MDR)	Madagascar	Sub-Saharan Africa	Madagascar		2	1999	34.500706767795705	7.973460401579089	69.6463650068489
Salmonella Typhi	Multidrug resistance (MDR)	Madagascar	Sub-Saharan Africa	Madagascar		2	2000	35.6222017448371	9.07722504452633	71.3881666350094
Salmonella Typhi	Multidrug resistance (MDR)	Madagascar	Sub-Saharan Africa	Madagascar		2	2001	36.0777001455928	9.20463277193113	71.4215154009011
Salmonella Typhi	Multidrug resistance (MDR)	Madagascar	Sub-Saharan Africa	Madagascar		2	2002	43.0342791032144	11.2607494393691	78.3541243628812
Salmonella Typhi	Multidrug resistance (MDR)	Madagascar	Sub-Saharan Africa	Madagascar		2	2003	43.3946073731147	12.299621178162901	78.0024957653247
Salmonella Typhi	Multidrug resistance (MDR)	Madagascar	Sub-Saharan Africa	Madagascar		2	2004	46.8290971960997	15.282052843084001	80.7228660702268
Salmonella Typhi	Multidrug resistance (MDR)	Madagascar	Sub-Saharan Africa	Madagascar		2	2005	43.1645193365288	13.1163780427566	76.8148090132163
Salmonella Typhi	Multidrug resistance (MDR)	Madagascar	Sub-Saharan Africa	Madagascar		2	2006	45.3720401534236	14.477620919884298	79.9071104740606
Salmonella Typhi	Multidrug resistance (MDR)	Madagascar	Sub-Saharan Africa	Madagascar		2	2007	44.4900600469127	12.7159037902557	78.5487709062531
Salmonella Typhi	Multidrug resistance (MDR)	Madagascar	Sub-Saharan Africa	Madagascar		2	2008	46.888443349041495	13.776760438681501	80.5095877243105
Salmonella Typhi	Multidrug resistance (MDR)	Madagascar	Sub-Saharan Africa	Madagascar		2	2009	52.9384540134902	18.6654368699157	85.31216998856101
Salmonella Typhi	Multidrug resistance (MDR)	Madagascar	Sub-Saharan Africa	Madagascar		2	2010	57.71171017373929	21.3757213587783	87.82550779619581
Salmonella Typhi	Multidrug resistance (MDR)	Madagascar	Sub-Saharan Africa	Madagascar		2	2011	64.4834902895814	28.000440008186402	90.8714749247726
Salmonella Typhi	Multidrug resistance (MDR)	Madagascar	Sub-Saharan Africa	Madagascar		2	2012	70.66420073465139	34.3290776540453	93.28380818769621
Salmonella Typhi	Multidrug resistance (MDR)	Madagascar	Sub-Saharan Africa	Madagascar		2	2013	81.2915856103842	51.4483680589356	96.5347842785118
Salmonella Typhi	Multidrug resistance (MDR)	Madagascar	Sub-Saharan Africa	Madagascar		2	2014	84.8377944266527	56.232381572739996	97.5681632377579
Salmonella Typhi	Multidrug resistance (MDR)	Madagascar	Sub-Saharan Africa	Madagascar		2	2015	88.0760897986068	64.0041556730454	98.1520200255131
Salmonella Typhi	Multidrug resistance (MDR)	Madagascar	Sub-Saharan Africa	Madagascar		2	2016	89.9332554680973	66.30223439300829	98.5400628748024
Salmonella Typhi	Multidrug resistance (MDR)	Madagascar	Sub-Saharan Africa	Madagascar		2	2017	88.4780687961276	63.941594563875604	98.3583391928466
Salmonella Typhi	Multidrug resistance (MDR)	Madagascar	Sub-Saharan Africa	Madagascar		2	2018	89.0958528445004	66.7954721941868	98.4134963093121
Salmonella Typhi	Multidrug resistance (MDR)	Madagascar	Sub-Saharan Africa	Madagascar		2	2019	89.51195033610941	66.74405881450059	98.4638178928907
Salmonella Typhi	Multidrug resistance (MDR)	Mali	Sub-Saharan Africa	Mali		2	1990	3.8188241151206803	0.483926928941458	12.814632214188402
Salmonella Typhi	Multidrug resistance (MDR)	Mali	Sub-Saharan Africa	Mali		2	1991	3.88816624884229	0.506799967082329	12.7669061414511
Salmonella Typhi	Multidrug resistance (MDR)	Mali	Sub-Saharan Africa	Mali		2	1992	4.52506554635078	0.580895283357981	16.358076413743998
Salmonella Typhi	Multidrug resistance (MDR)	Mali	Sub-Saharan Africa	Mali		2	1993	4.0314558778831	0.530464399431923	14.6920959989124
Salmonella Typhi	Multidrug resistance (MDR)	Mali	Sub-Saharan Africa	Mali		2	1994	4.41486217458064	0.6137913159094389	15.9683619337775
Salmonella Typhi	Multidrug resistance (MDR)	Mali	Sub-Saharan Africa	Mali		2	1995	4.60826368093305	0.563872517085511	16.5457516248458
Salmonella Typhi	Multidrug resistance (MDR)	Mali	Sub-Saharan Africa	Mali		2	1996	4.3173973480273204	0.558034043525522	14.5120347518376
Salmonella Typhi	Multidrug resistance (MDR)	Mali	Sub-Saharan Africa	Mali		2	1997	4.31446404540535	0.543301528702677	14.653581770193599
Salmonella Typhi	Multidrug resistance (MDR)	Mali	Sub-Saharan Africa	Mali		2	1998	4.50103944297476	0.58034920552693	15.387536367679001
Salmonella Typhi	Multidrug resistance (MDR)	Mali	Sub-Saharan Africa	Mali		2	1999	4.65898626061991	0.612381048000998	16.34195887366
Salmonella Typhi	Multidrug resistance (MDR)	Mali	Sub-Saharan Africa	Mali		2	2000	4.69378339214138	0.5962885702490239	14.867143198789801
Salmonella Typhi	Multidrug resistance (MDR)	Mali	Sub-Saharan Africa	Mali		2	2001	4.61650116718439	0.5411472304842111	15.996920668245199
Salmonella Typhi	Multidrug resistance (MDR)	Mali	Sub-Saharan Africa	Mali		2	2002	4.8996728270265395	0.697843920561926	16.7425520537125
Salmonella Typhi	Multidrug resistance (MDR)	Mali	Sub-Saharan Africa	Mali		2	2003	5.37627476234033	0.674494178330747	18.2835746169916
Salmonella Typhi	Multidrug resistance (MDR)	Mali	Sub-Saharan Africa	Mali		2	2004	5.35060055359855	0.718062854743889	17.5051924304572
Salmonella Typhi	Multidrug resistance (MDR)	Mali	Sub-Saharan Africa	Mali		2	2005	5.60827021399882	0.767247062518398	18.096139072472102
Salmonella Typhi	Multidrug resistance (MDR)	Mali	Sub-Saharan Africa	Mali		2	2006	5.63561294616894	0.764498384318545	18.608804793058003
Salmonella Typhi	Multidrug resistance (MDR)	Mali	Sub-Saharan Africa	Mali		2	2007	6.04688172022781	0.8664239333230951	20.0512316140837
Salmonella Typhi	Multidrug resistance (MDR)	Mali	Sub-Saharan Africa	Mali		2	2008	6.68543242636101	0.9352270296260861	21.1887917888948
Salmonella Typhi	Multidrug resistance (MDR)	Mali	Sub-Saharan Africa	Mali		2	2009	7.39231714056751	1.02381010524888	23.574411711163002
Salmonella Typhi	Multidrug resistance (MDR)	Mali	Sub-Saharan Africa	Mali		2	2010	8.73551004137059	1.2597410646654	28.145682185259304
Salmonella Typhi	Multidrug resistance (MDR)	Mali	Sub-Saharan Africa	Mali		2	2011	10.5653895454228	1.52267819024437	33.2531787168084
Salmonella Typhi	Multidrug resistance (MDR)	Mali	Sub-Saharan Africa	Mali		2	2012	23.7531981935898	4.86872197179284	55.892522164606596
Salmonella Typhi	Multidrug resistance (MDR)	Mali	Sub-Saharan Africa	Mali		2	2013	42.279820854861	12.3568207083166	75.7674414564608
Salmonella Typhi	Multidrug resistance (MDR)	Mali	Sub-Saharan Africa	Mali		2	2014	58.655824096117605	24.2773572964199	85.64667964736981
Salmonella Typhi	Multidrug resistance (MDR)	Mali	Sub-Saharan Africa	Mali		2	2015	60.4135037873582	26.4555411788988	86.22720060112961
Salmonella Typhi	Multidrug resistance (MDR)	Mali	Sub-Saharan Africa	Mali		2	2016	62.7498346764844	29.748220224169703	87.4969149874649
Salmonella Typhi	Multidrug resistance (MDR)	Mali	Sub-Saharan Africa	Mali		2	2017	64.6199029645554	33.0393112304211	88.8230858690238
Salmonella Typhi	Multidrug resistance (MDR)	Mali	Sub-Saharan Africa	Mali		2	2018	66.0862601080035	34.1694273731649	88.3507659018656
Salmonella Typhi	Multidrug resistance (MDR)	Mali	Sub-Saharan Africa	Mali		2	2019	66.7725136312319	34.23427151627	89.0775342230775
Salmonella Typhi	Multidrug resistance (MDR)	Myanmar	Southeast Asia, East Asia and Oceania	Myanmar		2	1990	20.4823853331549	5.46540786636138	44.1833213896229
Salmonella Typhi	Multidrug resistance (MDR)	Myanmar	Southeast Asia, East Asia and Oceania	Myanmar		2	1991	24.185352241057302	6.93359042359505	51.09512562705591
Salmonella Typhi	Multidrug resistance (MDR)	Myanmar	Southeast Asia, East Asia and Oceania	Myanmar		2	1992	19.40296939259	5.14018284804524	43.0538896905569
Salmonella Typhi	Multidrug resistance (MDR)	Myanmar	Southeast Asia, East Asia and Oceania	Myanmar		2	1993	19.2371398996507	4.82009080822531	43.91331010219
Salmonella Typhi	Multidrug resistance (MDR)	Myanmar	Southeast Asia, East Asia and Oceania	Myanmar		2	1994	21.459660397098197	5.98251015865793	46.1258461849023
Salmonella Typhi	Multidrug resistance (MDR)	Myanmar	Southeast Asia, East Asia and Oceania	Myanmar		2	1995	20.2995583091936	5.358779814085031	44.0027571211861
Salmonella Typhi	Multidrug resistance (MDR)	Myanmar	Southeast Asia, East Asia and Oceania	Myanmar		2	1996	16.5476411555353	4.341083538866631	38.1597042744855
Salmonella Typhi	Multidrug resistance (MDR)	Myanmar	Southeast Asia, East Asia and Oceania	Myanmar		2	1997	20.0615765879514	5.58594450378127	44.0675398001939
Salmonella Typhi	Multidrug resistance (MDR)	Myanmar	Southeast Asia, East Asia and Oceania	Myanmar		2	1998	22.227662447209802	6.6902363568937595	46.8047381212334
Salmonella Typhi	Multidrug resistance (MDR)	Myanmar	Southeast Asia, East Asia and Oceania	Myanmar		2	1999	23.2196619676382	8.07455999522559	46.326746635080504
Salmonella Typhi	Multidrug resistance (MDR)	Myanmar	Southeast Asia, East Asia and Oceania	Myanmar		2	2000	14.0153301279624	3.4118598792723995	34.2978421493579
Salmonella Typhi	Multidrug resistance (MDR)	Myanmar	Southeast Asia, East Asia and Oceania	Myanmar		2	2001	11.0687126808504	2.4434480306905	28.0772307070288
Salmonella Typhi	Multidrug resistance (MDR)	Myanmar	Southeast Asia, East Asia and Oceania	Myanmar		2	2002	10.717082099498999	2.3820129174687	27.6771979474372
Salmonella Typhi	Multidrug resistance (MDR)	Myanmar	Southeast Asia, East Asia and Oceania	Myanmar		2	2003	10.5042312570559	2.3513509625977402	27.790465036024
Salmonella Typhi	Multidrug resistance (MDR)	Myanmar	Southeast Asia, East Asia and Oceania	Myanmar		2	2004	18.933300721989	5.11596173228036	42.023011093639
Salmonella Typhi	Multidrug resistance (MDR)	Myanmar	Southeast Asia, East Asia and Oceania	Myanmar		2	2005	20.9823568247411	5.9349156880158	45.7468308014926
Salmonella Typhi	Multidrug resistance (MDR)	Myanmar	Southeast Asia, East Asia and Oceania	Myanmar		2	2006	24.8429708935161	7.98098352078504	48.4169757131597
Salmonella Typhi	Multidrug resistance (MDR)	Myanmar	Southeast Asia, East Asia and Oceania	Myanmar		2	2007	19.1183313697612	5.253723807295381	41.8994445101563
Salmonella Typhi	Multidrug resistance (MDR)	Myanmar	Southeast Asia, East Asia and Oceania	Myanmar		2	2008	16.9407219742099	4.3456840625495	40.3889107657955
Salmonella Typhi	Multidrug resistance (MDR)	Myanmar	Southeast Asia, East Asia and Oceania	Myanmar		2	2009	21.5448419385531	6.31583372484483	46.5766328817178
Salmonella Typhi	Multidrug resistance (MDR)	Myanmar	Southeast Asia, East Asia and Oceania	Myanmar		2	2010	22.3819676374571	6.475836464670751	46.8509386425732
Salmonella Typhi	Multidrug resistance (MDR)	Myanmar	Southeast Asia, East Asia and Oceania	Myanmar		2	2011	15.931651012196902	3.9598536683748	36.2319845425707
Salmonella Typhi	Multidrug resistance (MDR)	Myanmar	Southeast Asia, East Asia and Oceania	Myanmar		2	2012	10.8128560503503	2.49516828644152	28.437221167058702
Salmonella Typhi	Multidrug resistance (MDR)	Myanmar	Southeast Asia, East Asia and Oceania	Myanmar		2	2013	10.5513349220714	2.36351192396661	27.402223870217203
Salmonella Typhi	Multidrug resistance (MDR)	Myanmar	Southeast Asia, East Asia and Oceania	Myanmar		2	2014	11.4341238652663	2.82109807406483	27.8711013516597
Salmonella Typhi	Multidrug resistance (MDR)	Myanmar	Southeast Asia, East Asia and Oceania	Myanmar		2	2015	11.6582287306371	2.82402266074547	28.6328141800049
Salmonella Typhi	Multidrug resistance (MDR)	Myanmar	Southeast Asia, East Asia and Oceania	Myanmar		2	2016	12.806216052297001	3.1748791797354405	32.0113518487213
Salmonella Typhi	Multidrug resistance (MDR)	Myanmar	Southeast Asia, East Asia and Oceania	Myanmar		2	2017	12.163595149965	2.92270798641663	29.889881899503802
Salmonella Typhi	Multidrug resistance (MDR)	Myanmar	Southeast Asia, East Asia and Oceania	Myanmar		2	2018	12.8348485317612	3.07210772756121	30.874486804148997
Salmonella Typhi	Multidrug resistance (MDR)	Myanmar	Southeast Asia, East Asia and Oceania	Myanmar		2	2019	15.886081492228	4.38380600821853	35.7154450330982
Salmonella Typhi	Multidrug resistance (MDR)	Mozambique	Sub-Saharan Africa	Mozambique		2	1990	4.88199529476548	0.630586880868044	18.4545714640122
Salmonella Typhi	Multidrug resistance (MDR)	Mozambique	Sub-Saharan Africa	Mozambique		2	1991	5.07321317613503	0.65890284476064	17.8463634401354
Salmonella Typhi	Multidrug resistance (MDR)	Mozambique	Sub-Saharan Africa	Mozambique		2	1992	7.02788943122085	1.09434917894721	23.839491807335598
Salmonella Typhi	Multidrug resistance (MDR)	Mozambique	Sub-Saharan Africa	Mozambique		2	1993	5.43175056989925	0.745239425304899	19.0009928661454
Salmonella Typhi	Multidrug resistance (MDR)	Mozambique	Sub-Saharan Africa	Mozambique		2	1994	4.66708463952865	0.6540824946581669	17.5724620059861
Salmonella Typhi	Multidrug resistance (MDR)	Mozambique	Sub-Saharan Africa	Mozambique		2	1995	4.64456175970685	0.6239916651624511	16.678429766060198
Salmonella Typhi	Multidrug resistance (MDR)	Mozambique	Sub-Saharan Africa	Mozambique		2	1996	4.9089325327559195	0.65045735245084	17.0688343336784
Salmonella Typhi	Multidrug resistance (MDR)	Mozambique	Sub-Saharan Africa	Mozambique		2	1997	4.94190190319239	0.700128634907743	18.9159884130437
Salmonella Typhi	Multidrug resistance (MDR)	Mozambique	Sub-Saharan Africa	Mozambique		2	1998	5.0931176060443795	0.698771453271442	19.078322835651502
Salmonella Typhi	Multidrug resistance (MDR)	Mozambique	Sub-Saharan Africa	Mozambique		2	1999	5.291878510124421	0.715026161348182	18.5624756673364
Salmonella Typhi	Multidrug resistance (MDR)	Mozambique	Sub-Saharan Africa	Mozambique		2	2000	5.03391009088687	0.7235604386636391	18.2158943135925
Salmonella Typhi	Multidrug resistance (MDR)	Mozambique	Sub-Saharan Africa	Mozambique		2	2001	5.28773575936299	0.787855412569315	18.9923371614292
Salmonella Typhi	Multidrug resistance (MDR)	Mozambique	Sub-Saharan Africa	Mozambique		2	2002	5.48884995123489	0.820186617242283	20.146832546730302
Salmonella Typhi	Multidrug resistance (MDR)	Mozambique	Sub-Saharan Africa	Mozambique		2	2003	5.87797849206916	0.814943161114222	20.7738523208816
Salmonella Typhi	Multidrug resistance (MDR)	Mozambique	Sub-Saharan Africa	Mozambique		2	2004	5.99713323177442	0.840219532621914	20.882067953435097
Salmonella Typhi	Multidrug resistance (MDR)	Mozambique	Sub-Saharan Africa	Mozambique		2	2005	7.083558158176021	1.0514553026865099	23.9422587398631
Salmonella Typhi	Multidrug resistance (MDR)	Mozambique	Sub-Saharan Africa	Mozambique		2	2006	6.787412717585931	1.08434151075456	24.602735955047798
Salmonella Typhi	Multidrug resistance (MDR)	Mozambique	Sub-Saharan Africa	Mozambique		2	2007	6.69140856087237	0.966174600975386	23.6361220907471
Salmonella Typhi	Multidrug resistance (MDR)	Mozambique	Sub-Saharan Africa	Mozambique		2	2008	7.019175359724771	0.982903659004678	23.777935929515202
Salmonella Typhi	Multidrug resistance (MDR)	Mozambique	Sub-Saharan Africa	Mozambique		2	2009	7.68817710521563	1.13876211366734	25.0876792071704
Salmonella Typhi	Multidrug resistance (MDR)	Mozambique	Sub-Saharan Africa	Mozambique		2	2010	9.12023929474897	1.40149872420149	29.214790455427597
Salmonella Typhi	Multidrug resistance (MDR)	Mozambique	Sub-Saharan Africa	Mozambique		2	2011	9.98109449720878	1.58807583465207	30.087700279052598
Salmonella Typhi	Multidrug resistance (MDR)	Mozambique	Sub-Saharan Africa	Mozambique		2	2012	15.5641358701717	2.81615555708063	43.042358690577
Salmonella Typhi	Multidrug resistance (MDR)	Mozambique	Sub-Saharan Africa	Mozambique		2	2013	20.5956349195866	4.13916089538551	54.157612555895696
Salmonella Typhi	Multidrug resistance (MDR)	Mozambique	Sub-Saharan Africa	Mozambique		2	2014	27.988264499399	6.3974759925137095	64.1952578425726
Salmonella Typhi	Multidrug resistance (MDR)	Mozambique	Sub-Saharan Africa	Mozambique		2	2015	34.0155738137033	8.66313353183625	70.81053040074889
Salmonella Typhi	Multidrug resistance (MDR)	Mozambique	Sub-Saharan Africa	Mozambique		2	2016	42.2181695032643	12.857463803297101	79.3931289444893
Salmonella Typhi	Multidrug resistance (MDR)	Mozambique	Sub-Saharan Africa	Mozambique		2	2017	45.905443889828604	14.924663610730601	80.7883402866612
Salmonella Typhi	Multidrug resistance (MDR)	Mozambique	Sub-Saharan Africa	Mozambique		2	2018	49.1782214358788	17.497951191848298	83.55706106981829
Salmonella Typhi	Multidrug resistance (MDR)	Mozambique	Sub-Saharan Africa	Mozambique		2	2019	52.459363175587406	18.3088038769937	86.1815707962485
Salmonella Typhi	Multidrug resistance (MDR)	Mauritania	Sub-Saharan Africa	Mauritania		2	1990	4.16175018003352	0.580132321494831	13.5788926337261
Salmonella Typhi	Multidrug resistance (MDR)	Mauritania	Sub-Saharan Africa	Mauritania		2	1991	4.71661358788083	0.6347532262379221	15.4795229214258
Salmonella Typhi	Multidrug resistance (MDR)	Mauritania	Sub-Saharan Africa	Mauritania		2	1992	5.12673882664852	0.696833311287389	16.2188300279214
Salmonella Typhi	Multidrug resistance (MDR)	Mauritania	Sub-Saharan Africa	Mauritania		2	1993	5.58169820913065	0.7531983792110011	17.574135115915098
Salmonella Typhi	Multidrug resistance (MDR)	Mauritania	Sub-Saharan Africa	Mauritania		2	1994	7.880724868716869	1.32334700424474	22.314517246887398
Salmonella Typhi	Multidrug resistance (MDR)	Mauritania	Sub-Saharan Africa	Mauritania		2	1995	11.022450000157399	1.70164067825593	32.686301764937696
Salmonella Typhi	Multidrug resistance (MDR)	Mauritania	Sub-Saharan Africa	Mauritania		2	1996	12.0681021099028	1.91651518013039	32.3305724914231
Salmonella Typhi	Multidrug resistance (MDR)	Mauritania	Sub-Saharan Africa	Mauritania		2	1997	11.9361758240676	2.00591732916482	32.7267874746946
Salmonella Typhi	Multidrug resistance (MDR)	Mauritania	Sub-Saharan Africa	Mauritania		2	1998	14.639616380996301	2.4900004202250097	38.5418308218339
Salmonella Typhi	Multidrug resistance (MDR)	Mauritania	Sub-Saharan Africa	Mauritania		2	1999	17.8780571590138	3.45135210859969	44.8943328180725
Salmonella Typhi	Multidrug resistance (MDR)	Mauritania	Sub-Saharan Africa	Mauritania		2	2000	18.3907766237829	3.54196991579299	44.68686104393
Salmonella Typhi	Multidrug resistance (MDR)	Mauritania	Sub-Saharan Africa	Mauritania		2	2001	21.9332800513793	4.48368168314252	51.995043256225905
Salmonella Typhi	Multidrug resistance (MDR)	Mauritania	Sub-Saharan Africa	Mauritania		2	2002	20.8960097159822	4.299949741536071	50.382229079336504
Salmonella Typhi	Multidrug resistance (MDR)	Mauritania	Sub-Saharan Africa	Mauritania		2	2003	26.3840101614715	5.77268388883605	58.6568489775045
Salmonella Typhi	Multidrug resistance (MDR)	Mauritania	Sub-Saharan Africa	Mauritania		2	2004	30.493679897916298	7.959971411596239	62.03634296873089
Salmonella Typhi	Multidrug resistance (MDR)	Mauritania	Sub-Saharan Africa	Mauritania		2	2005	34.2654524581964	8.49602283031451	67.7453016107154
Salmonella Typhi	Multidrug resistance (MDR)	Mauritania	Sub-Saharan Africa	Mauritania		2	2006	40.1073916979109	11.8444427371585	73.37707438827789
Salmonella Typhi	Multidrug resistance (MDR)	Mauritania	Sub-Saharan Africa	Mauritania		2	2007	30.311826479715197	7.7499129883572895	62.06458069677
Salmonella Typhi	Multidrug resistance (MDR)	Mauritania	Sub-Saharan Africa	Mauritania		2	2008	48.7987562997073	16.2110091984354	79.4517177704414
Salmonella Typhi	Multidrug resistance (MDR)	Mauritania	Sub-Saharan Africa	Mauritania		2	2009	56.6382933258059	23.8723278205894	84.076351008671
Salmonella Typhi	Multidrug resistance (MDR)	Mauritania	Sub-Saharan Africa	Mauritania		2	2010	65.8037001273809	31.7199177108209	90.9313299322148
Salmonella Typhi	Multidrug resistance (MDR)	Mauritania	Sub-Saharan Africa	Mauritania		2	2011	72.1049218327257	38.3308040968445	93.3342880442137
Salmonella Typhi	Multidrug resistance (MDR)	Mauritania	Sub-Saharan Africa	Mauritania		2	2012	76.46274562170031	43.4965162140289	94.54562436970811
Salmonella Typhi	Multidrug resistance (MDR)	Mauritania	Sub-Saharan Africa	Mauritania		2	2013	83.0961607819639	55.234095537710104	97.056266241626
Salmonella Typhi	Multidrug resistance (MDR)	Mauritania	Sub-Saharan Africa	Mauritania		2	2014	88.2366214898413	64.8238673597803	98.1278168129467
Salmonella Typhi	Multidrug resistance (MDR)	Mauritania	Sub-Saharan Africa	Mauritania		2	2015	90.7730885544256	71.7398964404552	98.6934845452191
Salmonella Typhi	Multidrug resistance (MDR)	Mauritania	Sub-Saharan Africa	Mauritania		2	2016	91.10430406612831	72.22065387837439	98.6963415746164
Salmonella Typhi	Multidrug resistance (MDR)	Mauritania	Sub-Saharan Africa	Mauritania		2	2017	91.60988510213069	72.51846860335141	98.8066923985492
Salmonella Typhi	Multidrug resistance (MDR)	Mauritania	Sub-Saharan Africa	Mauritania		2	2018	91.8386651265198	74.4195869587097	98.841337541223
Salmonella Typhi	Multidrug resistance (MDR)	Mauritania	Sub-Saharan Africa	Mauritania		2	2019	92.1334402580015	74.50508345033789	98.8177421555677
Salmonella Typhi	Multidrug resistance (MDR)	Malawi	Sub-Saharan Africa	Malawi		2	1990	2.89224413157296	0.8436830603441979	6.78769005723102
Salmonella Typhi	Multidrug resistance (MDR)	Malawi	Sub-Saharan Africa	Malawi		2	1991	2.71149644053634	0.894263433415054	6.473856789950879
Salmonella Typhi	Multidrug resistance (MDR)	Malawi	Sub-Saharan Africa	Malawi		2	1992	2.76914387812218	0.813992127661	6.68057462094985
Salmonella Typhi	Multidrug resistance (MDR)	Malawi	Sub-Saharan Africa	Malawi		2	1993	2.94376818605542	0.9105880456010681	7.380992026173749
Salmonella Typhi	Multidrug resistance (MDR)	Malawi	Sub-Saharan Africa	Malawi		2	1994	2.90098286119577	0.8962387837877891	7.04314691242684
Salmonella Typhi	Multidrug resistance (MDR)	Malawi	Sub-Saharan Africa	Malawi		2	1995	3.46793303037845	1.1338928194878801	8.59682338339222
Salmonella Typhi	Multidrug resistance (MDR)	Malawi	Sub-Saharan Africa	Malawi		2	1996	3.24733276540118	0.928813625183974	8.09378472597021
Salmonella Typhi	Multidrug resistance (MDR)	Malawi	Sub-Saharan Africa	Malawi		2	1997	3.80991740497056	1.13985404948667	8.55953678372508
Salmonella Typhi	Multidrug resistance (MDR)	Malawi	Sub-Saharan Africa	Malawi		2	1998	3.0614916380762	0.906954898713453	7.13667693064007
Salmonella Typhi	Multidrug resistance (MDR)	Malawi	Sub-Saharan Africa	Malawi		2	1999	4.5366843062892395	1.44758683868854	10.7519145428681
Salmonella Typhi	Multidrug resistance (MDR)	Malawi	Sub-Saharan Africa	Malawi		2	2000	3.78827210342671	1.15410649870688	9.019592558390089
Salmonella Typhi	Multidrug resistance (MDR)	Malawi	Sub-Saharan Africa	Malawi		2	2001	3.57251734782194	1.15380022042552	8.54003732713222
Salmonella Typhi	Multidrug resistance (MDR)	Malawi	Sub-Saharan Africa	Malawi		2	2002	3.6254098443431295	1.068540804187	8.42721067347042
Salmonella Typhi	Multidrug resistance (MDR)	Malawi	Sub-Saharan Africa	Malawi		2	2003	3.7859382056977897	1.13526841802788	8.76342972233425
Salmonella Typhi	Multidrug resistance (MDR)	Malawi	Sub-Saharan Africa	Malawi		2	2004	3.41796808731953	1.09409687453627	8.053036697529201
Salmonella Typhi	Multidrug resistance (MDR)	Malawi	Sub-Saharan Africa	Malawi		2	2005	3.52765959464295	1.10649823672847	8.04313770490257
Salmonella Typhi	Multidrug resistance (MDR)	Malawi	Sub-Saharan Africa	Malawi		2	2006	3.9165862696903004	1.2939049681369301	9.041608836508729
Salmonella Typhi	Multidrug resistance (MDR)	Malawi	Sub-Saharan Africa	Malawi		2	2007	5.57987241756819	1.72734580978153	12.774576912790101
Salmonella Typhi	Multidrug resistance (MDR)	Malawi	Sub-Saharan Africa	Malawi		2	2008	10.9478117166358	3.91670313877351	23.6381384672874
Salmonella Typhi	Multidrug resistance (MDR)	Malawi	Sub-Saharan Africa	Malawi		2	2009	18.883562218942902	7.8549060310446	35.8135659912375
Salmonella Typhi	Multidrug resistance (MDR)	Malawi	Sub-Saharan Africa	Malawi		2	2010	51.3612898802654	29.5056749438355	71.0507232804501
Salmonella Typhi	Multidrug resistance (MDR)	Malawi	Sub-Saharan Africa	Malawi		2	2011	69.2240726615011	49.2948478664943	84.3653463566023
Salmonella Typhi	Multidrug resistance (MDR)	Malawi	Sub-Saharan Africa	Malawi		2	2012	87.9760406673751	75.3652324457517	95.16236924798301
Salmonella Typhi	Multidrug resistance (MDR)	Malawi	Sub-Saharan Africa	Malawi		2	2013	93.0438887698205	83.6020302050198	97.5857219828624
Salmonella Typhi	Multidrug resistance (MDR)	Malawi	Sub-Saharan Africa	Malawi		2	2014	93.1908437214265	85.2942322983816	97.39021564632661
Salmonella Typhi	Multidrug resistance (MDR)	Malawi	Sub-Saharan Africa	Malawi		2	2015	92.4681673525936	83.8685298934684	97.3008842078826
Salmonella Typhi	Multidrug resistance (MDR)	Malawi	Sub-Saharan Africa	Malawi		2	2016	92.03450527004729	83.3408519385068	96.8340483177817
Salmonella Typhi	Multidrug resistance (MDR)	Malawi	Sub-Saharan Africa	Malawi		2	2017	90.9134219459188	81.0178776582297	96.4563430319311
Salmonella Typhi	Multidrug resistance (MDR)	Malawi	Sub-Saharan Africa	Malawi		2	2018	91.800797875799	81.8702414710273	96.95399985812931
Salmonella Typhi	Multidrug resistance (MDR)	Malawi	Sub-Saharan Africa	Malawi		2	2019	93.0370373884	84.2992513969096	97.4505187398058
Salmonella Typhi	Multidrug resistance (MDR)	Malaysia	Southeast Asia, East Asia and Oceania	Malaysia		2	1990	8.3414157957942	1.42197792478163	25.1182274994124
Salmonella Typhi	Multidrug resistance (MDR)	Malaysia	Southeast Asia, East Asia and Oceania	Malaysia		2	1991	7.69545383333849	1.2963538834138402	22.621610678335
Salmonella Typhi	Multidrug resistance (MDR)	Malaysia	Southeast Asia, East Asia and Oceania	Malaysia		2	1992	7.185452311392369	1.1684787887272299	21.8845422516047
Salmonella Typhi	Multidrug resistance (MDR)	Malaysia	Southeast Asia, East Asia and Oceania	Malaysia		2	1993	6.617921714856589	1.04045237254049	20.4829304693214
Salmonella Typhi	Multidrug resistance (MDR)	Malaysia	Southeast Asia, East Asia and Oceania	Malaysia		2	1994	6.40364380608848	1.07849850076638	19.9898071037697
Salmonella Typhi	Multidrug resistance (MDR)	Malaysia	Southeast Asia, East Asia and Oceania	Malaysia		2	1995	6.470613745076021	1.08276296471938	21.126081200702302
Salmonella Typhi	Multidrug resistance (MDR)	Malaysia	Southeast Asia, East Asia and Oceania	Malaysia		2	1996	5.685933695351849	0.887377344856097	17.6419792077685
Salmonella Typhi	Multidrug resistance (MDR)	Malaysia	Southeast Asia, East Asia and Oceania	Malaysia		2	1997	5.86703196496061	0.893549778685318	17.416565794724402
Salmonella Typhi	Multidrug resistance (MDR)	Malaysia	Southeast Asia, East Asia and Oceania	Malaysia		2	1998	5.979548661056199	0.970452565176922	18.2380763452866
Salmonella Typhi	Multidrug resistance (MDR)	Malaysia	Southeast Asia, East Asia and Oceania	Malaysia		2	1999	4.69258276577857	0.718328143147607	15.2734262161632
Salmonella Typhi	Multidrug resistance (MDR)	Malaysia	Southeast Asia, East Asia and Oceania	Malaysia		2	2000	5.01023177782009	0.74795832056751	16.265703095745
Salmonella Typhi	Multidrug resistance (MDR)	Malaysia	Southeast Asia, East Asia and Oceania	Malaysia		2	2001	4.99055523866756	0.816442591894778	15.9707044964472
Salmonella Typhi	Multidrug resistance (MDR)	Malaysia	Southeast Asia, East Asia and Oceania	Malaysia		2	2002	5.77840024065708	0.8339136180039961	17.9424553982861
Salmonella Typhi	Multidrug resistance (MDR)	Malaysia	Southeast Asia, East Asia and Oceania	Malaysia		2	2003	4.87965641489281	0.716555942000715	16.218459483532
Salmonella Typhi	Multidrug resistance (MDR)	Malaysia	Southeast Asia, East Asia and Oceania	Malaysia		2	2004	4.49806287383709	0.6956509778294621	14.354804217914099
Salmonella Typhi	Multidrug resistance (MDR)	Malaysia	Southeast Asia, East Asia and Oceania	Malaysia		2	2005	3.9745493018128104	0.5980767632093159	11.868064311334
Salmonella Typhi	Multidrug resistance (MDR)	Malaysia	Southeast Asia, East Asia and Oceania	Malaysia		2	2006	3.8756577233616203	0.559578113776837	13.122467935031402
Salmonella Typhi	Multidrug resistance (MDR)	Malaysia	Southeast Asia, East Asia and Oceania	Malaysia		2	2007	3.97189876322293	0.632209473523776	13.2002518280662
Salmonella Typhi	Multidrug resistance (MDR)	Malaysia	Southeast Asia, East Asia and Oceania	Malaysia		2	2008	3.9620991962647802	0.615949529274635	12.863524105663299
Salmonella Typhi	Multidrug resistance (MDR)	Malaysia	Southeast Asia, East Asia and Oceania	Malaysia		2	2009	4.30049701913189	0.635803307691625	13.7741353301405
Salmonella Typhi	Multidrug resistance (MDR)	Malaysia	Southeast Asia, East Asia and Oceania	Malaysia		2	2010	4.80854349231735	0.70706712264705	15.338679835550002
Salmonella Typhi	Multidrug resistance (MDR)	Malaysia	Southeast Asia, East Asia and Oceania	Malaysia		2	2011	4.37865423067855	0.710390574249492	14.202200503142201
Salmonella Typhi	Multidrug resistance (MDR)	Malaysia	Southeast Asia, East Asia and Oceania	Malaysia		2	2012	4.54544139444367	0.722661895798234	14.408226737044998
Salmonella Typhi	Multidrug resistance (MDR)	Malaysia	Southeast Asia, East Asia and Oceania	Malaysia		2	2013	4.84917338073761	0.761381057744837	15.9739571879596
Salmonella Typhi	Multidrug resistance (MDR)	Malaysia	Southeast Asia, East Asia and Oceania	Malaysia		2	2014	5.17474395684323	0.7834740846056081	16.4545859438579
Salmonella Typhi	Multidrug resistance (MDR)	Malaysia	Southeast Asia, East Asia and Oceania	Malaysia		2	2015	5.17189972162497	0.8209366401042469	17.0523850047869
Salmonella Typhi	Multidrug resistance (MDR)	Malaysia	Southeast Asia, East Asia and Oceania	Malaysia		2	2016	6.2028549056565305	1.04024712405889	18.9255285018042
Salmonella Typhi	Multidrug resistance (MDR)	Malaysia	Southeast Asia, East Asia and Oceania	Malaysia		2	2017	5.81039023883182	0.940185975020402	18.1812727086345
Salmonella Typhi	Multidrug resistance (MDR)	Malaysia	Southeast Asia, East Asia and Oceania	Malaysia		2	2018	6.24489874938667	1.06997084318516	18.9203364512467
Salmonella Typhi	Multidrug resistance (MDR)	Malaysia	Southeast Asia, East Asia and Oceania	Malaysia		2	2019	7.50695147708932	1.27740379863813	22.8840802773958
Salmonella Typhi	Multidrug resistance (MDR)	Niger	Sub-Saharan Africa	Niger		2	1990	3.80813089944524	0.557029700204231	12.522210315600901
Salmonella Typhi	Multidrug resistance (MDR)	Niger	Sub-Saharan Africa	Niger		2	1991	4.23794791897328	0.583119285420492	13.332371290561701
Salmonella Typhi	Multidrug resistance (MDR)	Niger	Sub-Saharan Africa	Niger		2	1992	4.49004978321328	0.637071115801488	14.552275277029599
Salmonella Typhi	Multidrug resistance (MDR)	Niger	Sub-Saharan Africa	Niger		2	1993	4.0812846147471795	0.5416575234007179	13.8929177980688
Salmonella Typhi	Multidrug resistance (MDR)	Niger	Sub-Saharan Africa	Niger		2	1994	4.160526660705529	0.492144526506773	14.0883143463815
Salmonella Typhi	Multidrug resistance (MDR)	Niger	Sub-Saharan Africa	Niger		2	1995	4.83260135177769	0.687681854949086	16.3554944895441
Salmonella Typhi	Multidrug resistance (MDR)	Niger	Sub-Saharan Africa	Niger		2	1996	5.13589692210852	0.717831311860087	15.783175622863698
Salmonella Typhi	Multidrug resistance (MDR)	Niger	Sub-Saharan Africa	Niger		2	1997	5.08412479476725	0.720108239790889	17.096992039615998
Salmonella Typhi	Multidrug resistance (MDR)	Niger	Sub-Saharan Africa	Niger		2	1998	5.00953057128286	0.732590231535053	16.521207561367
Salmonella Typhi	Multidrug resistance (MDR)	Niger	Sub-Saharan Africa	Niger		2	1999	5.10338318049064	0.774037577874103	15.9361942588165
Salmonella Typhi	Multidrug resistance (MDR)	Niger	Sub-Saharan Africa	Niger		2	2000	5.24907033354739	0.764847438478146	17.4421053069588
Salmonella Typhi	Multidrug resistance (MDR)	Niger	Sub-Saharan Africa	Niger		2	2001	5.53112648063006	0.709081472743295	17.83114081961
Salmonella Typhi	Multidrug resistance (MDR)	Niger	Sub-Saharan Africa	Niger		2	2002	5.52559895954529	0.816999893363206	18.221857957226202
Salmonella Typhi	Multidrug resistance (MDR)	Niger	Sub-Saharan Africa	Niger		2	2003	5.66913828076031	0.784768710231237	18.3058616626658
Salmonella Typhi	Multidrug resistance (MDR)	Niger	Sub-Saharan Africa	Niger		2	2004	5.70153629157155	0.8162835031387001	17.7345253105392
Salmonella Typhi	Multidrug resistance (MDR)	Niger	Sub-Saharan Africa	Niger		2	2005	5.288244490872461	0.730858882634408	17.6107277724838
Salmonella Typhi	Multidrug resistance (MDR)	Niger	Sub-Saharan Africa	Niger		2	2006	5.54037070937788	0.735832194094264	17.9382913363055
Salmonella Typhi	Multidrug resistance (MDR)	Niger	Sub-Saharan Africa	Niger		2	2007	5.671740293751601	0.805588679454935	18.4893709821982
Salmonella Typhi	Multidrug resistance (MDR)	Niger	Sub-Saharan Africa	Niger		2	2008	5.85349444854388	0.903479982901563	19.028643843624497
Salmonella Typhi	Multidrug resistance (MDR)	Niger	Sub-Saharan Africa	Niger		2	2009	6.11785555858316	0.8637574129460239	20.261813113630602
Salmonella Typhi	Multidrug resistance (MDR)	Niger	Sub-Saharan Africa	Niger		2	2010	6.571282642537731	0.897352570905118	21.0153498283606
Salmonella Typhi	Multidrug resistance (MDR)	Niger	Sub-Saharan Africa	Niger		2	2011	6.8987632603241895	1.0820760515039198	21.6173391330307
Salmonella Typhi	Multidrug resistance (MDR)	Niger	Sub-Saharan Africa	Niger		2	2012	7.5659182275799095	1.12174279676253	23.377536564065398
Salmonella Typhi	Multidrug resistance (MDR)	Niger	Sub-Saharan Africa	Niger		2	2013	8.89516457478873	1.43076385334894	27.0344387308402
Salmonella Typhi	Multidrug resistance (MDR)	Niger	Sub-Saharan Africa	Niger		2	2014	9.87116077524696	1.4046261305918402	30.775974878895703
Salmonella Typhi	Multidrug resistance (MDR)	Niger	Sub-Saharan Africa	Niger		2	2015	9.99734915113738	1.54046215087069	30.002063859945498
Salmonella Typhi	Multidrug resistance (MDR)	Niger	Sub-Saharan Africa	Niger		2	2016	10.3215393093422	1.62715871430054	30.9053405458997
Salmonella Typhi	Multidrug resistance (MDR)	Niger	Sub-Saharan Africa	Niger		2	2017	10.8488934151018	1.70612149712525	31.6608766208054
Salmonella Typhi	Multidrug resistance (MDR)	Niger	Sub-Saharan Africa	Niger		2	2018	10.418826733608	1.6614352975870699	31.1580354895423
Salmonella Typhi	Multidrug resistance (MDR)	Niger	Sub-Saharan Africa	Niger		2	2019	10.7351517460627	1.59768374393654	32.1886779172399
Salmonella Typhi	Multidrug resistance (MDR)	Nigeria	Sub-Saharan Africa	Nigeria		2	1990	5.53506683307994	2.80677655614391	9.76383015529227
Salmonella Typhi	Multidrug resistance (MDR)	Nigeria	Sub-Saharan Africa	Nigeria		2	1991	5.41186080414861	2.62449238497162	9.843066417752699
Salmonella Typhi	Multidrug resistance (MDR)	Nigeria	Sub-Saharan Africa	Nigeria		2	1992	5.02450065582424	2.51602444717667	8.973552358870759
Salmonella Typhi	Multidrug resistance (MDR)	Nigeria	Sub-Saharan Africa	Nigeria		2	1993	5.21391682514796	2.58216140282107	9.686071793776101
Salmonella Typhi	Multidrug resistance (MDR)	Nigeria	Sub-Saharan Africa	Nigeria		2	1994	5.0585868065402595	2.48834674997801	9.18051533514473
Salmonella Typhi	Multidrug resistance (MDR)	Nigeria	Sub-Saharan Africa	Nigeria		2	1995	6.2860610747584795	3.24168315829009	10.9747763446041
Salmonella Typhi	Multidrug resistance (MDR)	Nigeria	Sub-Saharan Africa	Nigeria		2	1996	18.0398905175481	10.607052294178999	28.209613550638103
Salmonella Typhi	Multidrug resistance (MDR)	Nigeria	Sub-Saharan Africa	Nigeria		2	1997	26.592896457841604	16.8903150106952	39.4871995593558
Salmonella Typhi	Multidrug resistance (MDR)	Nigeria	Sub-Saharan Africa	Nigeria		2	1998	39.5358407725399	27.209497846535402	53.714658213018495
Salmonella Typhi	Multidrug resistance (MDR)	Nigeria	Sub-Saharan Africa	Nigeria		2	1999	35.2466594679736	23.5409964306371	48.757300073487805
Salmonella Typhi	Multidrug resistance (MDR)	Nigeria	Sub-Saharan Africa	Nigeria		2	2000	46.0155458530674	32.5685466317104	61.305625341526806
Salmonella Typhi	Multidrug resistance (MDR)	Nigeria	Sub-Saharan Africa	Nigeria		2	2001	45.0034540648104	31.6557473526352	59.768930355655904
Salmonella Typhi	Multidrug resistance (MDR)	Nigeria	Sub-Saharan Africa	Nigeria		2	2002	59.2146601845371	44.7127716060321	72.87469126373351
Salmonella Typhi	Multidrug resistance (MDR)	Nigeria	Sub-Saharan Africa	Nigeria		2	2003	61.42215176533809	47.2696755721836	74.96987704085501
Salmonella Typhi	Multidrug resistance (MDR)	Nigeria	Sub-Saharan Africa	Nigeria		2	2004	73.1209891123649	60.471411713575094	83.7724987312709
Salmonella Typhi	Multidrug resistance (MDR)	Nigeria	Sub-Saharan Africa	Nigeria		2	2005	74.8493573823563	63.173556920853	85.06327854995351
Salmonella Typhi	Multidrug resistance (MDR)	Nigeria	Sub-Saharan Africa	Nigeria		2	2006	78.9818043236969	67.8779277422163	88.4384170323048
Salmonella Typhi	Multidrug resistance (MDR)	Nigeria	Sub-Saharan Africa	Nigeria		2	2007	78.8514096150286	67.465930908736	87.9291838936695
Salmonella Typhi	Multidrug resistance (MDR)	Nigeria	Sub-Saharan Africa	Nigeria		2	2008	80.0315313162027	69.8688699785441	88.4266557099463
Salmonella Typhi	Multidrug resistance (MDR)	Nigeria	Sub-Saharan Africa	Nigeria		2	2009	83.4077924373621	74.0788374394189	91.0388953576423
Salmonella Typhi	Multidrug resistance (MDR)	Nigeria	Sub-Saharan Africa	Nigeria		2	2010	85.38370370816199	76.5011500113806	92.1564704477306
Salmonella Typhi	Multidrug resistance (MDR)	Nigeria	Sub-Saharan Africa	Nigeria		2	2011	85.37920735949061	76.85725829301269	91.71057516783479
Salmonella Typhi	Multidrug resistance (MDR)	Nigeria	Sub-Saharan Africa	Nigeria		2	2012	87.8990450243667	80.2617276892537	93.5595269977359
Salmonella Typhi	Multidrug resistance (MDR)	Nigeria	Sub-Saharan Africa	Nigeria		2	2013	88.45704891577721	81.4058356144068	93.8841373752525
Salmonella Typhi	Multidrug resistance (MDR)	Nigeria	Sub-Saharan Africa	Nigeria		2	2014	89.10011489760889	82.3322434569957	94.1964215183735
Salmonella Typhi	Multidrug resistance (MDR)	Nigeria	Sub-Saharan Africa	Nigeria		2	2015	89.5776999925888	82.613035969563	94.5989324118326
Salmonella Typhi	Multidrug resistance (MDR)	Nigeria	Sub-Saharan Africa	Nigeria		2	2016	89.71896241016219	82.84268997012259	94.60688236911051
Salmonella Typhi	Multidrug resistance (MDR)	Nigeria	Sub-Saharan Africa	Nigeria		2	2017	90.0270112061237	83.53561264519091	94.797788625113
Salmonella Typhi	Multidrug resistance (MDR)	Nigeria	Sub-Saharan Africa	Nigeria		2	2018	90.2513154688081	84.20595807700309	95.01682212803671
Salmonella Typhi	Multidrug resistance (MDR)	Nigeria	Sub-Saharan Africa	Nigeria		2	2019	90.4008257176952	84.2584183369505	94.9675377330315
Salmonella Typhi	Multidrug resistance (MDR)	Nepal	South Asia	Nepal		2	1990	15.3272317261678	7.86249059792003	26.8604041153935
Salmonella Typhi	Multidrug resistance (MDR)	Nepal	South Asia	Nepal		2	1991	13.1270010049611	6.317543785733511	22.9540457916472
Salmonella Typhi	Multidrug resistance (MDR)	Nepal	South Asia	Nepal		2	1992	17.746559143087502	11.3716695729065	25.8083780692284
Salmonella Typhi	Multidrug resistance (MDR)	Nepal	South Asia	Nepal		2	1993	16.76168703231	10.8794527936034	24.9069668574418
Salmonella Typhi	Multidrug resistance (MDR)	Nepal	South Asia	Nepal		2	1994	15.3994498022657	9.992683511592041	23.064503777909202
Salmonella Typhi	Multidrug resistance (MDR)	Nepal	South Asia	Nepal		2	1995	14.045627756502698	8.9587697632195	20.5529719604007
Salmonella Typhi	Multidrug resistance (MDR)	Nepal	South Asia	Nepal		2	1996	7.296297940101059	3.85894969409064	12.449352495658001
Salmonella Typhi	Multidrug resistance (MDR)	Nepal	South Asia	Nepal		2	1997	5.21313408845473	2.43632467775316	9.82308623361377
Salmonella Typhi	Multidrug resistance (MDR)	Nepal	South Asia	Nepal		2	1998	6.03340797014462	3.0178730350241803	10.7133556239575
Salmonella Typhi	Multidrug resistance (MDR)	Nepal	South Asia	Nepal		2	1999	6.12604648955561	3.3673410456504502	10.470523646060299
Salmonella Typhi	Multidrug resistance (MDR)	Nepal	South Asia	Nepal		2	2000	4.55496874569933	2.41485310717615	7.83659216121723
Salmonella Typhi	Multidrug resistance (MDR)	Nepal	South Asia	Nepal		2	2001	4.0317658621938595	2.02688617370632	7.29587771896984
Salmonella Typhi	Multidrug resistance (MDR)	Nepal	South Asia	Nepal		2	2002	13.220755724861599	8.9084628844811	19.504608707313302
Salmonella Typhi	Multidrug resistance (MDR)	Nepal	South Asia	Nepal		2	2003	7.620097005154861	4.57331601768175	12.0195418709932
Salmonella Typhi	Multidrug resistance (MDR)	Nepal	South Asia	Nepal		2	2004	3.7019444452577397	1.90003203688289	6.37548166903143
Salmonella Typhi	Multidrug resistance (MDR)	Nepal	South Asia	Nepal		2	2005	3.14379455830571	1.43323214119897	5.7814217989089105
Salmonella Typhi	Multidrug resistance (MDR)	Nepal	South Asia	Nepal		2	2006	2.83532129046135	1.27742107394666	5.4045120269693605
Salmonella Typhi	Multidrug resistance (MDR)	Nepal	South Asia	Nepal		2	2007	2.86706832079321	1.37245116472463	5.255289027051839
Salmonella Typhi	Multidrug resistance (MDR)	Nepal	South Asia	Nepal		2	2008	2.8964683490242003	1.4506027581838299	5.34970713450387
Salmonella Typhi	Multidrug resistance (MDR)	Nepal	South Asia	Nepal		2	2009	3.09024586201562	1.4829160688232401	5.73408020592567
Salmonella Typhi	Multidrug resistance (MDR)	Nepal	South Asia	Nepal		2	2010	2.52019379713847	1.23623530564932	4.62248879039585
Salmonella Typhi	Multidrug resistance (MDR)	Nepal	South Asia	Nepal		2	2011	2.7509809310403197	1.4129483949523	4.92549400994899
Salmonella Typhi	Multidrug resistance (MDR)	Nepal	South Asia	Nepal		2	2012	4.90464450014042	2.91512754687253	7.5171232746378696
Salmonella Typhi	Multidrug resistance (MDR)	Nepal	South Asia	Nepal		2	2013	2.57437958641056	1.25272445404404	4.7814171665628
Salmonella Typhi	Multidrug resistance (MDR)	Nepal	South Asia	Nepal		2	2014	3.10674884929906	1.54354549284993	5.64667188539243
Salmonella Typhi	Multidrug resistance (MDR)	Nepal	South Asia	Nepal		2	2015	5.32406229403559	2.64528337868682	9.14551717554896
Salmonella Typhi	Multidrug resistance (MDR)	Nepal	South Asia	Nepal		2	2016	2.56085944880798	1.20047189547052	4.67733857593762
Salmonella Typhi	Multidrug resistance (MDR)	Nepal	South Asia	Nepal		2	2017	2.4675928071737	1.17209661298011	4.64884716617368
Salmonella Typhi	Multidrug resistance (MDR)	Nepal	South Asia	Nepal		2	2018	2.4866799973253197	1.1818761881678	4.59204229886692
Salmonella Typhi	Multidrug resistance (MDR)	Nepal	South Asia	Nepal		2	2019	3.13266500218057	1.5227912447613199	5.90156728187391
Salmonella Typhi	Multidrug resistance (MDR)	Oman	North Africa and Middle East	Oman		2	1990	8.39265196202227	1.02329505454462	24.6500145738377
Salmonella Typhi	Multidrug resistance (MDR)	Oman	North Africa and Middle East	Oman		2	1991	7.35382901302378	0.8633178292784739	23.0668946823618
Salmonella Typhi	Multidrug resistance (MDR)	Oman	North Africa and Middle East	Oman		2	1992	6.88186398990961	0.834092143319532	22.2051988833942
Salmonella Typhi	Multidrug resistance (MDR)	Oman	North Africa and Middle East	Oman		2	1993	6.72963809406596	0.7918396523254959	20.735012377081098
Salmonella Typhi	Multidrug resistance (MDR)	Oman	North Africa and Middle East	Oman		2	1994	6.58840505783166	0.7611511817244829	20.6159300035578
Salmonella Typhi	Multidrug resistance (MDR)	Oman	North Africa and Middle East	Oman		2	1995	6.36605120852707	0.74338131079624	18.9217629364154
Salmonella Typhi	Multidrug resistance (MDR)	Oman	North Africa and Middle East	Oman		2	1996	6.4252293669373906	0.7849884423910221	21.0452160693293
Salmonella Typhi	Multidrug resistance (MDR)	Oman	North Africa and Middle East	Oman		2	1997	6.44145960238326	0.841375472222241	21.7924756086471
Salmonella Typhi	Multidrug resistance (MDR)	Oman	North Africa and Middle East	Oman		2	1998	7.452681999025581	0.906155647786642	23.4249914119162
Salmonella Typhi	Multidrug resistance (MDR)	Oman	North Africa and Middle East	Oman		2	1999	6.745915517822899	0.8629182041606099	21.6794892929394
Salmonella Typhi	Multidrug resistance (MDR)	Oman	North Africa and Middle East	Oman		2	2000	6.5212151573350505	0.728041447917678	21.640720083374802
Salmonella Typhi	Multidrug resistance (MDR)	Oman	North Africa and Middle East	Oman		2	2001	5.8215155755855	0.722646796642149	19.6394810679518
Salmonella Typhi	Multidrug resistance (MDR)	Oman	North Africa and Middle East	Oman		2	2002	6.292665354652261	0.7519748423424271	20.1662878183432
Salmonella Typhi	Multidrug resistance (MDR)	Oman	North Africa and Middle East	Oman		2	2003	6.419586885325961	0.690668148417316	19.524629993081998
Salmonella Typhi	Multidrug resistance (MDR)	Oman	North Africa and Middle East	Oman		2	2004	6.10853571499572	0.6662677474520919	19.3812316338037
Salmonella Typhi	Multidrug resistance (MDR)	Oman	North Africa and Middle East	Oman		2	2005	6.04807005186567	0.725204768178183	19.7631627274898
Salmonella Typhi	Multidrug resistance (MDR)	Oman	North Africa and Middle East	Oman		2	2006	6.50308351553715	0.7696847601032161	21.322557902237698
Salmonella Typhi	Multidrug resistance (MDR)	Oman	North Africa and Middle East	Oman		2	2007	6.8468883136950005	0.8296155477750261	22.6905544765516
Salmonella Typhi	Multidrug resistance (MDR)	Oman	North Africa and Middle East	Oman		2	2008	6.36720185449213	0.8349775529927981	18.810090831431
Salmonella Typhi	Multidrug resistance (MDR)	Oman	North Africa and Middle East	Oman		2	2009	7.173954752060251	0.870413822506803	23.0847111835989
Salmonella Typhi	Multidrug resistance (MDR)	Oman	North Africa and Middle East	Oman		2	2010	7.4959134143150905	0.98156245164499	22.8275769320612
Salmonella Typhi	Multidrug resistance (MDR)	Oman	North Africa and Middle East	Oman		2	2011	7.03187907620067	0.8132521061863389	22.9601120277291
Salmonella Typhi	Multidrug resistance (MDR)	Oman	North Africa and Middle East	Oman		2	2012	8.35881352216373	1.1069465198061699	26.883911008393202
Salmonella Typhi	Multidrug resistance (MDR)	Oman	North Africa and Middle East	Oman		2	2013	8.84476975550077	1.0506137262183401	27.0726331793982
Salmonella Typhi	Multidrug resistance (MDR)	Oman	North Africa and Middle East	Oman		2	2014	9.99021136829535	1.2508615299361399	30.8231320935293
Salmonella Typhi	Multidrug resistance (MDR)	Oman	North Africa and Middle East	Oman		2	2015	10.8631226735525	1.38146179566714	31.1534689080922
Salmonella Typhi	Multidrug resistance (MDR)	Oman	North Africa and Middle East	Oman		2	2016	15.776007646573001	2.35603098495768	41.255316042370396
Salmonella Typhi	Multidrug resistance (MDR)	Oman	North Africa and Middle East	Oman		2	2017	17.0222476945531	2.4720564357056203	46.671260905832
Salmonella Typhi	Multidrug resistance (MDR)	Oman	North Africa and Middle East	Oman		2	2018	19.6133026353998	3.1445638255148998	49.5940824796474
Salmonella Typhi	Multidrug resistance (MDR)	Oman	North Africa and Middle East	Oman		2	2019	22.7643650796994	3.80046601503304	54.1983784455794
Salmonella Typhi	Multidrug resistance (MDR)	Pakistan	South Asia	Pakistan		2	1990	63.9373460136056	52.544001099942705	74.2569492344938
Salmonella Typhi	Multidrug resistance (MDR)	Pakistan	South Asia	Pakistan		2	1991	48.845441475114995	38.2234599089588	59.93000639756501
Salmonella Typhi	Multidrug resistance (MDR)	Pakistan	South Asia	Pakistan		2	1992	57.249680610732604	45.9841750928371	68.1682961712083
Salmonella Typhi	Multidrug resistance (MDR)	Pakistan	South Asia	Pakistan		2	1993	59.9038003289228	48.30820761426	71.1329005586919
Salmonella Typhi	Multidrug resistance (MDR)	Pakistan	South Asia	Pakistan		2	1994	69.33503011147451	59.7404977939316	78.3805351993108
Salmonella Typhi	Multidrug resistance (MDR)	Pakistan	South Asia	Pakistan		2	1995	72.7269570742244	62.996686625683196	81.4184265742142
Salmonella Typhi	Multidrug resistance (MDR)	Pakistan	South Asia	Pakistan		2	1996	64.6463590522355	53.9185600297197	75.3214374901996
Salmonella Typhi	Multidrug resistance (MDR)	Pakistan	South Asia	Pakistan		2	1997	42.744820610150406	31.438707131812198	54.8393903992787
Salmonella Typhi	Multidrug resistance (MDR)	Pakistan	South Asia	Pakistan		2	1998	35.3565634632131	24.2356430505684	47.163879394156
Salmonella Typhi	Multidrug resistance (MDR)	Pakistan	South Asia	Pakistan		2	1999	18.6753334751363	11.6925180073278	27.2473672594507
Salmonella Typhi	Multidrug resistance (MDR)	Pakistan	South Asia	Pakistan		2	2000	18.5341737422438	11.5223231363998	27.9636170081216
Salmonella Typhi	Multidrug resistance (MDR)	Pakistan	South Asia	Pakistan		2	2001	18.114584306475802	10.8824040504044	27.1463860329084
Salmonella Typhi	Multidrug resistance (MDR)	Pakistan	South Asia	Pakistan		2	2002	28.196929359483303	18.3341278872144	40.075999573191204
Salmonella Typhi	Multidrug resistance (MDR)	Pakistan	South Asia	Pakistan		2	2003	25.16792769176	16.703105844359	35.466292798499
Salmonella Typhi	Multidrug resistance (MDR)	Pakistan	South Asia	Pakistan		2	2004	41.6294287203243	24.4141392213871	59.448312285369695
Salmonella Typhi	Multidrug resistance (MDR)	Pakistan	South Asia	Pakistan		2	2005	58.5064335145814	43.215581203762895	72.6888889510174
Salmonella Typhi	Multidrug resistance (MDR)	Pakistan	South Asia	Pakistan		2	2006	40.299217782401804	28.6612846530013	52.75549281173419
Salmonella Typhi	Multidrug resistance (MDR)	Pakistan	South Asia	Pakistan		2	2007	62.3608042875255	50.558792530944096	72.2502828705227
Salmonella Typhi	Multidrug resistance (MDR)	Pakistan	South Asia	Pakistan		2	2008	59.107088771197205	47.545919537007194	69.8166959912198
Salmonella Typhi	Multidrug resistance (MDR)	Pakistan	South Asia	Pakistan		2	2009	64.41936961898959	52.648935063660595	74.41786297167529
Salmonella Typhi	Multidrug resistance (MDR)	Pakistan	South Asia	Pakistan		2	2010	73.84763445359451	63.8552601888889	81.84756375740801
Salmonella Typhi	Multidrug resistance (MDR)	Pakistan	South Asia	Pakistan		2	2011	61.0281540944889	52.320388360488	70.2712573927984
Salmonella Typhi	Multidrug resistance (MDR)	Pakistan	South Asia	Pakistan		2	2012	65.0114096923795	54.8475995946907	74.12409522918179
Salmonella Typhi	Multidrug resistance (MDR)	Pakistan	South Asia	Pakistan		2	2013	60.8185089619783	50.2632983879832	70.06073640324179
Salmonella Typhi	Multidrug resistance (MDR)	Pakistan	South Asia	Pakistan		2	2014	74.6452277924232	65.7232252653779	81.580267957265
Salmonella Typhi	Multidrug resistance (MDR)	Pakistan	South Asia	Pakistan		2	2015	69.7390191881304	60.015647884743	78.165000712289
Salmonella Typhi	Multidrug resistance (MDR)	Pakistan	South Asia	Pakistan		2	2016	84.82284989993009	72.9240256099451	92.1422121153868
Salmonella Typhi	Multidrug resistance (MDR)	Pakistan	South Asia	Pakistan		2	2017	80.2879362389268	67.7403935622797	87.54451074163791
Salmonella Typhi	Multidrug resistance (MDR)	Pakistan	South Asia	Pakistan		2	2018	89.3484055335934	80.6623467179634	94.1069299175473
Salmonella Typhi	Multidrug resistance (MDR)	Pakistan	South Asia	Pakistan		2	2019	83.22570224241889	77.9116097700764	87.6320550379458
Salmonella Typhi	Multidrug resistance (MDR)	Philippines	Southeast Asia, East Asia and Oceania	Philippines		2	1990	2.64119086462405	0.59989611567317	7.573137192960449
Salmonella Typhi	Multidrug resistance (MDR)	Philippines	Southeast Asia, East Asia and Oceania	Philippines		2	1991	2.98662435809292	0.651114146632348	8.555639175303691
Salmonella Typhi	Multidrug resistance (MDR)	Philippines	Southeast Asia, East Asia and Oceania	Philippines		2	1992	1.71681330997506	0.376047677001257	5.05067203552293
Salmonella Typhi	Multidrug resistance (MDR)	Philippines	Southeast Asia, East Asia and Oceania	Philippines		2	1993	1.53322239510844	0.33297884797121896	4.3227887825693605
Salmonella Typhi	Multidrug resistance (MDR)	Philippines	Southeast Asia, East Asia and Oceania	Philippines		2	1994	1.46531879984119	0.336215848467757	4.0625976478538
Salmonella Typhi	Multidrug resistance (MDR)	Philippines	Southeast Asia, East Asia and Oceania	Philippines		2	1995	1.37413616350679	0.320659902119404	3.89931748339174
Salmonella Typhi	Multidrug resistance (MDR)	Philippines	Southeast Asia, East Asia and Oceania	Philippines		2	1996	1.08290616095184	0.233244204455329	3.21952095637602
Salmonella Typhi	Multidrug resistance (MDR)	Philippines	Southeast Asia, East Asia and Oceania	Philippines		2	1997	1.02208063961516	0.227957541642811	2.8998520283779
Salmonella Typhi	Multidrug resistance (MDR)	Philippines	Southeast Asia, East Asia and Oceania	Philippines		2	1998	1.18534054988495	0.268027822887484	3.44325105976345
Salmonella Typhi	Multidrug resistance (MDR)	Philippines	Southeast Asia, East Asia and Oceania	Philippines		2	1999	0.9696565533753639	0.21361345509092303	2.93598844518791
Salmonella Typhi	Multidrug resistance (MDR)	Philippines	Southeast Asia, East Asia and Oceania	Philippines		2	2000	0.95805690968293	0.218639745713611	2.9387796890284803
Salmonella Typhi	Multidrug resistance (MDR)	Philippines	Southeast Asia, East Asia and Oceania	Philippines		2	2001	0.955791361191552	0.22849965036462802	2.67593174100781
Salmonella Typhi	Multidrug resistance (MDR)	Philippines	Southeast Asia, East Asia and Oceania	Philippines		2	2002	0.958438375437902	0.21461604675121299	2.87260813685662
Salmonella Typhi	Multidrug resistance (MDR)	Philippines	Southeast Asia, East Asia and Oceania	Philippines		2	2003	0.896376135215529	0.204777447328403	2.7098275518285
Salmonella Typhi	Multidrug resistance (MDR)	Philippines	Southeast Asia, East Asia and Oceania	Philippines		2	2004	0.970817586628199	0.21336326854895798	2.96801060445749
Salmonella Typhi	Multidrug resistance (MDR)	Philippines	Southeast Asia, East Asia and Oceania	Philippines		2	2005	0.9483397285585451	0.205517795937634	2.73827214453428
Salmonella Typhi	Multidrug resistance (MDR)	Philippines	Southeast Asia, East Asia and Oceania	Philippines		2	2006	0.9622753444962381	0.223773873409499	2.7180871566564
Salmonella Typhi	Multidrug resistance (MDR)	Philippines	Southeast Asia, East Asia and Oceania	Philippines		2	2007	0.928939547841732	0.20520175298216803	2.68037546009692
Salmonella Typhi	Multidrug resistance (MDR)	Philippines	Southeast Asia, East Asia and Oceania	Philippines		2	2008	0.882814916111387	0.208459061076566	2.58310209707625
Salmonella Typhi	Multidrug resistance (MDR)	Philippines	Southeast Asia, East Asia and Oceania	Philippines		2	2009	0.97849154212554	0.21807582760963	2.94364988714456
Salmonella Typhi	Multidrug resistance (MDR)	Philippines	Southeast Asia, East Asia and Oceania	Philippines		2	2010	1.0662963571272	0.239175034602969	3.1739186675219204
Salmonella Typhi	Multidrug resistance (MDR)	Philippines	Southeast Asia, East Asia and Oceania	Philippines		2	2011	1.02046587776622	0.24254121091082803	2.9221328446690498
Salmonella Typhi	Multidrug resistance (MDR)	Philippines	Southeast Asia, East Asia and Oceania	Philippines		2	2012	1.0698373081344799	0.24446842018381698	3.26259896437019
Salmonella Typhi	Multidrug resistance (MDR)	Philippines	Southeast Asia, East Asia and Oceania	Philippines		2	2013	1.1558260746687798	0.26071631272810397	3.1684042927008003
Salmonella Typhi	Multidrug resistance (MDR)	Philippines	Southeast Asia, East Asia and Oceania	Philippines		2	2014	1.07846716509491	0.245817550679246	3.08392118030557
Salmonella Typhi	Multidrug resistance (MDR)	Philippines	Southeast Asia, East Asia and Oceania	Philippines		2	2015	1.22528629608523	0.29660939576704	3.53985378413314
Salmonella Typhi	Multidrug resistance (MDR)	Philippines	Southeast Asia, East Asia and Oceania	Philippines		2	2016	1.71729325847063	0.39701852711304497	5.03580602436484
Salmonella Typhi	Multidrug resistance (MDR)	Philippines	Southeast Asia, East Asia and Oceania	Philippines		2	2017	1.08405613520755	0.254315543702244	3.20499494327647
Salmonella Typhi	Multidrug resistance (MDR)	Philippines	Southeast Asia, East Asia and Oceania	Philippines		2	2018	1.167020317414	0.267918818889451	3.2626712623186997
Salmonella Typhi	Multidrug resistance (MDR)	Philippines	Southeast Asia, East Asia and Oceania	Philippines		2	2019	1.22254471672937	0.276439275519028	3.45300290351641
Salmonella Typhi	Multidrug resistance (MDR)	Papua New Guinea	Southeast Asia, East Asia and Oceania	Papua New Guinea		2	1990	16.493543365753098	2.69691932018203	46.5907252577756
Salmonella Typhi	Multidrug resistance (MDR)	Papua New Guinea	Southeast Asia, East Asia and Oceania	Papua New Guinea		2	1991	15.299129019126001	2.23167573831029	44.2560648316433
Salmonella Typhi	Multidrug resistance (MDR)	Papua New Guinea	Southeast Asia, East Asia and Oceania	Papua New Guinea		2	1992	13.9101591428169	1.86282540641996	41.2077717035302
Salmonella Typhi	Multidrug resistance (MDR)	Papua New Guinea	Southeast Asia, East Asia and Oceania	Papua New Guinea		2	1993	12.1037599492818	1.56162696880593	36.5096517963552
Salmonella Typhi	Multidrug resistance (MDR)	Papua New Guinea	Southeast Asia, East Asia and Oceania	Papua New Guinea		2	1994	10.8581037151611	1.41277163860524	35.093395834047506
Salmonella Typhi	Multidrug resistance (MDR)	Papua New Guinea	Southeast Asia, East Asia and Oceania	Papua New Guinea		2	1995	10.5176710834662	1.43523440716822	32.677180898554
Salmonella Typhi	Multidrug resistance (MDR)	Papua New Guinea	Southeast Asia, East Asia and Oceania	Papua New Guinea		2	1996	8.84236239669691	1.1393814467258	28.4182589470315
Salmonella Typhi	Multidrug resistance (MDR)	Papua New Guinea	Southeast Asia, East Asia and Oceania	Papua New Guinea		2	1997	8.213320491096	1.02325808747693	26.613665321181003
Salmonella Typhi	Multidrug resistance (MDR)	Papua New Guinea	Southeast Asia, East Asia and Oceania	Papua New Guinea		2	1998	6.74308001053893	0.819623355139493	23.2133396056233
Salmonella Typhi	Multidrug resistance (MDR)	Papua New Guinea	Southeast Asia, East Asia and Oceania	Papua New Guinea		2	1999	6.40663409633294	0.811127792189997	21.3699562185001
Salmonella Typhi	Multidrug resistance (MDR)	Papua New Guinea	Southeast Asia, East Asia and Oceania	Papua New Guinea		2	2000	6.23805150927525	0.740577357505241	22.1132874154786
Salmonella Typhi	Multidrug resistance (MDR)	Papua New Guinea	Southeast Asia, East Asia and Oceania	Papua New Guinea		2	2001	5.29512546911604	0.612267580264266	18.8518594560659
Salmonella Typhi	Multidrug resistance (MDR)	Papua New Guinea	Southeast Asia, East Asia and Oceania	Papua New Guinea		2	2002	5.08406740462964	0.60477183227596	18.2933906385327
Salmonella Typhi	Multidrug resistance (MDR)	Papua New Guinea	Southeast Asia, East Asia and Oceania	Papua New Guinea		2	2003	5.08611166824932	0.615109813112272	18.2612574307602
Salmonella Typhi	Multidrug resistance (MDR)	Papua New Guinea	Southeast Asia, East Asia and Oceania	Papua New Guinea		2	2004	4.68765804874579	0.520543561349056	16.785851637419498
Salmonella Typhi	Multidrug resistance (MDR)	Papua New Guinea	Southeast Asia, East Asia and Oceania	Papua New Guinea		2	2005	4.92505592607616	0.5440264964477091	16.9333564815786
Salmonella Typhi	Multidrug resistance (MDR)	Papua New Guinea	Southeast Asia, East Asia and Oceania	Papua New Guinea		2	2006	3.63395602624507	0.420374406779976	13.8975392301446
Salmonella Typhi	Multidrug resistance (MDR)	Papua New Guinea	Southeast Asia, East Asia and Oceania	Papua New Guinea		2	2007	3.6711900670690705	0.401999554954025	13.3762976432648
Salmonella Typhi	Multidrug resistance (MDR)	Papua New Guinea	Southeast Asia, East Asia and Oceania	Papua New Guinea		2	2008	3.58484648577925	0.386859372775979	12.6805449234754
Salmonella Typhi	Multidrug resistance (MDR)	Papua New Guinea	Southeast Asia, East Asia and Oceania	Papua New Guinea		2	2009	3.902458173847	0.42538916668115095	13.8750937337008
Salmonella Typhi	Multidrug resistance (MDR)	Papua New Guinea	Southeast Asia, East Asia and Oceania	Papua New Guinea		2	2010	3.9875968903394696	0.482402350438637	14.666257307133302
Salmonella Typhi	Multidrug resistance (MDR)	Papua New Guinea	Southeast Asia, East Asia and Oceania	Papua New Guinea		2	2011	3.9718332985044604	0.44343630397840306	14.770049170506699
Salmonella Typhi	Multidrug resistance (MDR)	Papua New Guinea	Southeast Asia, East Asia and Oceania	Papua New Guinea		2	2012	4.183596573042	0.449978148580679	16.0124282501087
Salmonella Typhi	Multidrug resistance (MDR)	Papua New Guinea	Southeast Asia, East Asia and Oceania	Papua New Guinea		2	2013	4.02252232801905	0.46524509051097607	14.680859665190901
Salmonella Typhi	Multidrug resistance (MDR)	Papua New Guinea	Southeast Asia, East Asia and Oceania	Papua New Guinea		2	2014	4.08822845864823	0.470834466523374	15.0875831085351
Salmonella Typhi	Multidrug resistance (MDR)	Papua New Guinea	Southeast Asia, East Asia and Oceania	Papua New Guinea		2	2015	5.29437406317977	0.610342399633017	18.5541340562602
Salmonella Typhi	Multidrug resistance (MDR)	Papua New Guinea	Southeast Asia, East Asia and Oceania	Papua New Guinea		2	2016	4.09163569119667	0.468370806149062	15.3034563813015
Salmonella Typhi	Multidrug resistance (MDR)	Papua New Guinea	Southeast Asia, East Asia and Oceania	Papua New Guinea		2	2017	4.1619771728414	0.45112459274797695	15.1180410566534
Salmonella Typhi	Multidrug resistance (MDR)	Papua New Guinea	Southeast Asia, East Asia and Oceania	Papua New Guinea		2	2018	4.223667772265579	0.45261039797409297	15.0275253127164
Salmonella Typhi	Multidrug resistance (MDR)	Papua New Guinea	Southeast Asia, East Asia and Oceania	Papua New Guinea		2	2019	4.44049154821366	0.473682589221864	16.856048798665398
Salmonella Typhi	Multidrug resistance (MDR)	North Korea	Southeast Asia, East Asia and Oceania	North Korea		2	1990	4.55381058815185	0.627528898374075	14.4487548602491
Salmonella Typhi	Multidrug resistance (MDR)	North Korea	Southeast Asia, East Asia and Oceania	North Korea		2	1991	4.56019362513941	0.6740624092390161	14.9578407208846
Salmonella Typhi	Multidrug resistance (MDR)	North Korea	Southeast Asia, East Asia and Oceania	North Korea		2	1992	4.69545954881726	0.690305214324424	14.834187895172498
Salmonella Typhi	Multidrug resistance (MDR)	North Korea	Southeast Asia, East Asia and Oceania	North Korea		2	1993	4.73256536068553	0.605978860849673	15.404844188302
Salmonella Typhi	Multidrug resistance (MDR)	North Korea	Southeast Asia, East Asia and Oceania	North Korea		2	1994	4.6669354145952395	0.663184115707959	15.0350734712218
Salmonella Typhi	Multidrug resistance (MDR)	North Korea	Southeast Asia, East Asia and Oceania	North Korea		2	1995	4.16456383018442	0.592722774670923	14.4417554514464
Salmonella Typhi	Multidrug resistance (MDR)	North Korea	Southeast Asia, East Asia and Oceania	North Korea		2	1996	3.6631009294485697	0.52899295811132	12.6000505023339
Salmonella Typhi	Multidrug resistance (MDR)	North Korea	Southeast Asia, East Asia and Oceania	North Korea		2	1997	3.76833368252274	0.4922067730863	12.4470528551762
Salmonella Typhi	Multidrug resistance (MDR)	North Korea	Southeast Asia, East Asia and Oceania	North Korea		2	1998	3.7412820303670804	0.528360894957666	12.5804263777583
Salmonella Typhi	Multidrug resistance (MDR)	North Korea	Southeast Asia, East Asia and Oceania	North Korea		2	1999	3.24184328527814	0.430203210221491	11.1991661906819
Salmonella Typhi	Multidrug resistance (MDR)	North Korea	Southeast Asia, East Asia and Oceania	North Korea		2	2000	3.34951739970787	0.471542136521466	11.8450687403268
Salmonella Typhi	Multidrug resistance (MDR)	North Korea	Southeast Asia, East Asia and Oceania	North Korea		2	2001	3.2415131208312795	0.435336160920976	10.6918104606666
Salmonella Typhi	Multidrug resistance (MDR)	North Korea	Southeast Asia, East Asia and Oceania	North Korea		2	2002	3.1640832303724804	0.424474626636264	10.3484604592877
Salmonella Typhi	Multidrug resistance (MDR)	North Korea	Southeast Asia, East Asia and Oceania	North Korea		2	2003	3.18657049922023	0.402936947897164	10.8686817724333
Salmonella Typhi	Multidrug resistance (MDR)	North Korea	Southeast Asia, East Asia and Oceania	North Korea		2	2004	3.21286906089938	0.46703540037519	10.855315350441
Salmonella Typhi	Multidrug resistance (MDR)	North Korea	Southeast Asia, East Asia and Oceania	North Korea		2	2005	2.8656293007715097	0.389890425721434	9.618567402152479
Salmonella Typhi	Multidrug resistance (MDR)	North Korea	Southeast Asia, East Asia and Oceania	North Korea		2	2006	2.946002063864	0.384011725418401	9.922094787527271
Salmonella Typhi	Multidrug resistance (MDR)	North Korea	Southeast Asia, East Asia and Oceania	North Korea		2	2007	2.88537241297279	0.391406634517572	9.942606626459021
Salmonella Typhi	Multidrug resistance (MDR)	North Korea	Southeast Asia, East Asia and Oceania	North Korea		2	2008	2.8217519157540902	0.406412825079858	10.1374382058429
Salmonella Typhi	Multidrug resistance (MDR)	North Korea	Southeast Asia, East Asia and Oceania	North Korea		2	2009	3.07058671693894	0.39300610075553805	10.3295597548515
Salmonella Typhi	Multidrug resistance (MDR)	North Korea	Southeast Asia, East Asia and Oceania	North Korea		2	2010	3.63784569459857	0.511648709629932	12.1289837373539
Salmonella Typhi	Multidrug resistance (MDR)	North Korea	Southeast Asia, East Asia and Oceania	North Korea		2	2011	3.27732207184602	0.427558519858793	10.8580714154952
Salmonella Typhi	Multidrug resistance (MDR)	North Korea	Southeast Asia, East Asia and Oceania	North Korea		2	2012	2.44691752862744	0.335845096814137	8.42141166416238
Salmonella Typhi	Multidrug resistance (MDR)	North Korea	Southeast Asia, East Asia and Oceania	North Korea		2	2013	3.05669550205088	0.429590747719772	10.5478212258051
Salmonella Typhi	Multidrug resistance (MDR)	North Korea	Southeast Asia, East Asia and Oceania	North Korea		2	2014	3.06786668598002	0.438139731567908	11.173355505271001
Salmonella Typhi	Multidrug resistance (MDR)	North Korea	Southeast Asia, East Asia and Oceania	North Korea		2	2015	2.45069112825262	0.301139043216319	8.34518869123039
Salmonella Typhi	Multidrug resistance (MDR)	North Korea	Southeast Asia, East Asia and Oceania	North Korea		2	2016	2.4538819626076203	0.29032767131408	8.998826100097409
Salmonella Typhi	Multidrug resistance (MDR)	North Korea	Southeast Asia, East Asia and Oceania	North Korea		2	2017	2.52463847842502	0.33056584266210304	8.55658871546862
Salmonella Typhi	Multidrug resistance (MDR)	North Korea	Southeast Asia, East Asia and Oceania	North Korea		2	2018	2.49614867852543	0.345849101187287	8.78889641775211
Salmonella Typhi	Multidrug resistance (MDR)	North Korea	Southeast Asia, East Asia and Oceania	North Korea		2	2019	2.59850646340062	0.313407982601496	9.181242400871529
Salmonella Typhi	Multidrug resistance (MDR)	Qatar	North Africa and Middle East	Qatar		2	1990	13.295767526094199	1.7891584301141201	39.2584729675339
Salmonella Typhi	Multidrug resistance (MDR)	Qatar	North Africa and Middle East	Qatar		2	1991	12.7487358916544	1.71270163932913	37.724385963717296
Salmonella Typhi	Multidrug resistance (MDR)	Qatar	North Africa and Middle East	Qatar		2	1992	11.4431864490948	1.6818368046946301	35.1592913479467
Salmonella Typhi	Multidrug resistance (MDR)	Qatar	North Africa and Middle East	Qatar		2	1993	13.0469129384599	1.84972579048433	37.4128130758692
Salmonella Typhi	Multidrug resistance (MDR)	Qatar	North Africa and Middle East	Qatar		2	1994	13.74964019765	1.83318099491619	40.4116449937746
Salmonella Typhi	Multidrug resistance (MDR)	Qatar	North Africa and Middle East	Qatar		2	1995	12.0301126809822	1.57917784830085	37.2281624745274
Salmonella Typhi	Multidrug resistance (MDR)	Qatar	North Africa and Middle East	Qatar		2	1996	13.4440901364484	1.76086693703792	40.0685890428017
Salmonella Typhi	Multidrug resistance (MDR)	Qatar	North Africa and Middle East	Qatar		2	1997	10.4841333203335	1.33407174412675	32.1998027801693
Salmonella Typhi	Multidrug resistance (MDR)	Qatar	North Africa and Middle East	Qatar		2	1998	12.4529613199434	1.7274033719275401	38.3361701626213
Salmonella Typhi	Multidrug resistance (MDR)	Qatar	North Africa and Middle East	Qatar		2	1999	11.324512197009	1.43317792515504	34.2360557984554
Salmonella Typhi	Multidrug resistance (MDR)	Qatar	North Africa and Middle East	Qatar		2	2000	11.0015255068771	1.3321890925798001	33.3832733560982
Salmonella Typhi	Multidrug resistance (MDR)	Qatar	North Africa and Middle East	Qatar		2	2001	10.1666209000755	1.37920674486863	30.726661749183698
Salmonella Typhi	Multidrug resistance (MDR)	Qatar	North Africa and Middle East	Qatar		2	2002	10.656134160734	1.2568725533294	32.9144338917735
Salmonella Typhi	Multidrug resistance (MDR)	Qatar	North Africa and Middle East	Qatar		2	2003	11.0650709744633	1.3178646678172	36.650371377380495
Salmonella Typhi	Multidrug resistance (MDR)	Qatar	North Africa and Middle East	Qatar		2	2004	10.743400487966701	1.4214842408539	32.7246033991159
Salmonella Typhi	Multidrug resistance (MDR)	Qatar	North Africa and Middle East	Qatar		2	2005	10.782198477494601	1.4529434891911301	34.4779279537492
Salmonella Typhi	Multidrug resistance (MDR)	Qatar	North Africa and Middle East	Qatar		2	2006	12.0571447518014	1.61510000612285	36.153265765971895
Salmonella Typhi	Multidrug resistance (MDR)	Qatar	North Africa and Middle East	Qatar		2	2007	13.0006374247545	1.93665296022622	39.5974239879201
Salmonella Typhi	Multidrug resistance (MDR)	Qatar	North Africa and Middle East	Qatar		2	2008	12.712095852747499	1.7062294514392202	38.5863268905916
Salmonella Typhi	Multidrug resistance (MDR)	Qatar	North Africa and Middle East	Qatar		2	2009	12.328272615380401	1.72393787331645	35.3612014436467
Salmonella Typhi	Multidrug resistance (MDR)	Qatar	North Africa and Middle East	Qatar		2	2010	14.5917109631444	1.9278602511179899	44.1936119651855
Salmonella Typhi	Multidrug resistance (MDR)	Qatar	North Africa and Middle East	Qatar		2	2011	12.9411647621537	1.7260839500522902	37.698269648948305
Salmonella Typhi	Multidrug resistance (MDR)	Qatar	North Africa and Middle East	Qatar		2	2012	15.2163772737661	2.07577932728903	44.0246362392009
Salmonella Typhi	Multidrug resistance (MDR)	Qatar	North Africa and Middle East	Qatar		2	2013	17.4129573303134	2.71480233965565	49.0081455903838
Salmonella Typhi	Multidrug resistance (MDR)	Qatar	North Africa and Middle East	Qatar		2	2014	21.254627863098598	3.38575122579772	54.6071763952094
Salmonella Typhi	Multidrug resistance (MDR)	Qatar	North Africa and Middle East	Qatar		2	2015	21.463803582206502	3.61932062437131	54.506241984551295
Salmonella Typhi	Multidrug resistance (MDR)	Qatar	North Africa and Middle East	Qatar		2	2016	25.909616197845903	4.47841794152881	63.1272166796497
Salmonella Typhi	Multidrug resistance (MDR)	Qatar	North Africa and Middle East	Qatar		2	2017	25.9640166638269	4.96557696470742	61.2744268478302
Salmonella Typhi	Multidrug resistance (MDR)	Qatar	North Africa and Middle East	Qatar		2	2018	31.7959935853606	6.5454816621870595	69.8110939558192
Salmonella Typhi	Multidrug resistance (MDR)	Qatar	North Africa and Middle East	Qatar		2	2019	35.1901204210987	7.64441259136923	72.95575659585441
Salmonella Typhi	Multidrug resistance (MDR)	Rwanda	Sub-Saharan Africa	Rwanda		2	1990	3.23284424798991	0.64900552292709	9.487998650686661
Salmonella Typhi	Multidrug resistance (MDR)	Rwanda	Sub-Saharan Africa	Rwanda		2	1991	2.14575683356877	0.435239832933861	6.71755075069103
Salmonella Typhi	Multidrug resistance (MDR)	Rwanda	Sub-Saharan Africa	Rwanda		2	1992	2.18402374081383	0.42574815590295295	7.02291636150428
Salmonella Typhi	Multidrug resistance (MDR)	Rwanda	Sub-Saharan Africa	Rwanda		2	1993	2.76373990059021	0.5887999344115811	8.33625461695153
Salmonella Typhi	Multidrug resistance (MDR)	Rwanda	Sub-Saharan Africa	Rwanda		2	1994	2.9034476469123	0.616448879754104	8.882441024746491
Salmonella Typhi	Multidrug resistance (MDR)	Rwanda	Sub-Saharan Africa	Rwanda		2	1995	3.5093926420849604	0.6779624924974119	10.708929052016899
Salmonella Typhi	Multidrug resistance (MDR)	Rwanda	Sub-Saharan Africa	Rwanda		2	1996	4.0675468239062695	0.8782071808243509	11.9499321602447
Salmonella Typhi	Multidrug resistance (MDR)	Rwanda	Sub-Saharan Africa	Rwanda		2	1997	4.44453935828294	0.8614194905719109	12.756951440800199
Salmonella Typhi	Multidrug resistance (MDR)	Rwanda	Sub-Saharan Africa	Rwanda		2	1998	5.63789474882829	1.25464161935547	15.747661669767599
Salmonella Typhi	Multidrug resistance (MDR)	Rwanda	Sub-Saharan Africa	Rwanda		2	1999	6.10145383893151	1.23852121324763	16.5011174587064
Salmonella Typhi	Multidrug resistance (MDR)	Rwanda	Sub-Saharan Africa	Rwanda		2	2000	7.0153004359269	1.51506325553727	20.1022252911414
Salmonella Typhi	Multidrug resistance (MDR)	Rwanda	Sub-Saharan Africa	Rwanda		2	2001	7.23885175199869	1.62716705233782	20.101211896547
Salmonella Typhi	Multidrug resistance (MDR)	Rwanda	Sub-Saharan Africa	Rwanda		2	2002	7.12626805642201	1.6230918043330398	21.0416842295648
Salmonella Typhi	Multidrug resistance (MDR)	Rwanda	Sub-Saharan Africa	Rwanda		2	2003	7.9436625748032395	1.78174899759971	21.5205451102534
Salmonella Typhi	Multidrug resistance (MDR)	Rwanda	Sub-Saharan Africa	Rwanda		2	2004	8.93336155212235	2.1309458925941103	23.6091799347355
Salmonella Typhi	Multidrug resistance (MDR)	Rwanda	Sub-Saharan Africa	Rwanda		2	2005	10.8731042431042	2.65387148676506	28.505362769301602
Salmonella Typhi	Multidrug resistance (MDR)	Rwanda	Sub-Saharan Africa	Rwanda		2	2006	20.499278185168297	5.701851359399409	45.8736814875598
Salmonella Typhi	Multidrug resistance (MDR)	Rwanda	Sub-Saharan Africa	Rwanda		2	2007	23.829627103868102	7.26216645456768	49.7315919972126
Salmonella Typhi	Multidrug resistance (MDR)	Rwanda	Sub-Saharan Africa	Rwanda		2	2008	48.187636393691	21.1665159816326	78.0048007210633
Salmonella Typhi	Multidrug resistance (MDR)	Rwanda	Sub-Saharan Africa	Rwanda		2	2009	55.1965876298539	26.031404022488903	82.0045772623872
Salmonella Typhi	Multidrug resistance (MDR)	Rwanda	Sub-Saharan Africa	Rwanda		2	2010	77.95181333760141	52.141440260037996	93.58170884467269
Salmonella Typhi	Multidrug resistance (MDR)	Rwanda	Sub-Saharan Africa	Rwanda		2	2011	77.879155504979	52.4966400251186	93.7861995293963
Salmonella Typhi	Multidrug resistance (MDR)	Rwanda	Sub-Saharan Africa	Rwanda		2	2012	86.7815160744152	68.9937641054378	96.9214874093246
Salmonella Typhi	Multidrug resistance (MDR)	Rwanda	Sub-Saharan Africa	Rwanda		2	2013	87.9586852332916	70.3923151759136	97.0594478511576
Salmonella Typhi	Multidrug resistance (MDR)	Rwanda	Sub-Saharan Africa	Rwanda		2	2014	88.3538689876788	70.9100011709728	97.1802732684092
Salmonella Typhi	Multidrug resistance (MDR)	Rwanda	Sub-Saharan Africa	Rwanda		2	2015	86.5700062357171	66.34426396742231	96.8938241007351
Salmonella Typhi	Multidrug resistance (MDR)	Rwanda	Sub-Saharan Africa	Rwanda		2	2016	87.5347259475384	69.46725835498701	97.2356772603255
Salmonella Typhi	Multidrug resistance (MDR)	Rwanda	Sub-Saharan Africa	Rwanda		2	2017	88.24624243906179	69.3826683357733	97.3235590042484
Salmonella Typhi	Multidrug resistance (MDR)	Rwanda	Sub-Saharan Africa	Rwanda		2	2018	88.4455006039235	69.0406122256488	97.4581384162018
Salmonella Typhi	Multidrug resistance (MDR)	Rwanda	Sub-Saharan Africa	Rwanda		2	2019	88.8927867394854	70.6331246380033	97.3360668006289
Salmonella Typhi	Multidrug resistance (MDR)	Saudi Arabia	North Africa and Middle East	Saudi Arabia		2	1990	13.603816252123899	3.5958100435998395	32.373527694953104
Salmonella Typhi	Multidrug resistance (MDR)	Saudi Arabia	North Africa and Middle East	Saudi Arabia		2	1991	9.89483569402141	2.50238248174605	24.6853537037763
Salmonella Typhi	Multidrug resistance (MDR)	Saudi Arabia	North Africa and Middle East	Saudi Arabia		2	1992	8.62430324714049	2.0615341708980504	22.673059756407802
Salmonella Typhi	Multidrug resistance (MDR)	Saudi Arabia	North Africa and Middle East	Saudi Arabia		2	1993	8.33559613482619	2.29960004800878	20.9462721725285
Salmonella Typhi	Multidrug resistance (MDR)	Saudi Arabia	North Africa and Middle East	Saudi Arabia		2	1994	8.67228162186584	2.0354908032984	22.5499482320732
Salmonella Typhi	Multidrug resistance (MDR)	Saudi Arabia	North Africa and Middle East	Saudi Arabia		2	1995	7.33628485874946	1.71998487786351	19.6629339898344
Salmonella Typhi	Multidrug resistance (MDR)	Saudi Arabia	North Africa and Middle East	Saudi Arabia		2	1996	6.79107625532459	1.6517024474845199	18.880139473489
Salmonella Typhi	Multidrug resistance (MDR)	Saudi Arabia	North Africa and Middle East	Saudi Arabia		2	1997	6.74191068483719	1.6252520910136001	18.1524233553025
Salmonella Typhi	Multidrug resistance (MDR)	Saudi Arabia	North Africa and Middle East	Saudi Arabia		2	1998	7.20363849980367	1.69754687440145	18.7922974743935
Salmonella Typhi	Multidrug resistance (MDR)	Saudi Arabia	North Africa and Middle East	Saudi Arabia		2	1999	6.8004673648713005	1.50880354457244	18.3475596547696
Salmonella Typhi	Multidrug resistance (MDR)	Saudi Arabia	North Africa and Middle East	Saudi Arabia		2	2000	5.93767170888956	1.35096120161251	16.1976469207276
Salmonella Typhi	Multidrug resistance (MDR)	Saudi Arabia	North Africa and Middle East	Saudi Arabia		2	2001	5.95656741125276	1.31037051297135	16.7565596184862
Salmonella Typhi	Multidrug resistance (MDR)	Saudi Arabia	North Africa and Middle East	Saudi Arabia		2	2002	6.15983334965482	1.41799438200201	16.263597765538602
Salmonella Typhi	Multidrug resistance (MDR)	Saudi Arabia	North Africa and Middle East	Saudi Arabia		2	2003	6.632431148153679	1.54187338629127	17.965162231812002
Salmonella Typhi	Multidrug resistance (MDR)	Saudi Arabia	North Africa and Middle East	Saudi Arabia		2	2004	6.5044897204157595	1.57479813113663	18.084460296671303
Salmonella Typhi	Multidrug resistance (MDR)	Saudi Arabia	North Africa and Middle East	Saudi Arabia		2	2005	6.886819620786739	1.63424307245203	19.190262672442
Salmonella Typhi	Multidrug resistance (MDR)	Saudi Arabia	North Africa and Middle East	Saudi Arabia		2	2006	6.718583549727949	1.6597985440466498	17.4043576386031
Salmonella Typhi	Multidrug resistance (MDR)	Saudi Arabia	North Africa and Middle East	Saudi Arabia		2	2007	6.812599759315679	1.49391163393358	19.0665246544904
Salmonella Typhi	Multidrug resistance (MDR)	Saudi Arabia	North Africa and Middle East	Saudi Arabia		2	2008	7.63830858648845	1.67676209842018	21.2756354787151
Salmonella Typhi	Multidrug resistance (MDR)	Saudi Arabia	North Africa and Middle East	Saudi Arabia		2	2009	10.1402831839785	2.62085675164599	25.125206074149098
Salmonella Typhi	Multidrug resistance (MDR)	Saudi Arabia	North Africa and Middle East	Saudi Arabia		2	2010	13.364022849136001	3.4771795988209	32.0953110368134
Salmonella Typhi	Multidrug resistance (MDR)	Saudi Arabia	North Africa and Middle East	Saudi Arabia		2	2011	12.3197516565755	3.2062012398400905	30.4343878666862
Salmonella Typhi	Multidrug resistance (MDR)	Saudi Arabia	North Africa and Middle East	Saudi Arabia		2	2012	14.464490394829198	3.85184354891914	35.2073079105245
Salmonella Typhi	Multidrug resistance (MDR)	Saudi Arabia	North Africa and Middle East	Saudi Arabia		2	2013	15.3207088294519	4.34271832913633	35.8614802659266
Salmonella Typhi	Multidrug resistance (MDR)	Saudi Arabia	North Africa and Middle East	Saudi Arabia		2	2014	20.1598736621124	6.16083304678859	44.0041253215488
Salmonella Typhi	Multidrug resistance (MDR)	Saudi Arabia	North Africa and Middle East	Saudi Arabia		2	2015	23.7848131290988	7.153764257128819	50.2651190189073
Salmonella Typhi	Multidrug resistance (MDR)	Saudi Arabia	North Africa and Middle East	Saudi Arabia		2	2016	28.578981640780597	9.17939460321329	55.218765385411906
Salmonella Typhi	Multidrug resistance (MDR)	Saudi Arabia	North Africa and Middle East	Saudi Arabia		2	2017	27.543470869138197	9.16046114407171	55.9676475892118
Salmonella Typhi	Multidrug resistance (MDR)	Saudi Arabia	North Africa and Middle East	Saudi Arabia		2	2018	24.6001401806909	7.83629804088523	51.4428147854862
Salmonella Typhi	Multidrug resistance (MDR)	Saudi Arabia	North Africa and Middle East	Saudi Arabia		2	2019	26.939694499474697	8.41397383580034	54.0219699641511
Salmonella Typhi	Multidrug resistance (MDR)	Sudan	North Africa and Middle East	Sudan		2	1990	29.833767843261498	7.08552534295327	63.5320670909585
Salmonella Typhi	Multidrug resistance (MDR)	Sudan	North Africa and Middle East	Sudan		2	1991	27.9803782811601	6.52043278973413	59.98508561011499
Salmonella Typhi	Multidrug resistance (MDR)	Sudan	North Africa and Middle East	Sudan		2	1992	23.9654598138534	5.35932959186633	54.491865307631805
Salmonella Typhi	Multidrug resistance (MDR)	Sudan	North Africa and Middle East	Sudan		2	1993	26.755782826565998	6.11359551673102	60.629117626280404
Salmonella Typhi	Multidrug resistance (MDR)	Sudan	North Africa and Middle East	Sudan		2	1994	23.4895803716003	5.21499046850769	55.67769819797
Salmonella Typhi	Multidrug resistance (MDR)	Sudan	North Africa and Middle East	Sudan		2	1995	22.0957084068399	4.55819418484922	52.3297543257883
Salmonella Typhi	Multidrug resistance (MDR)	Sudan	North Africa and Middle East	Sudan		2	1996	24.3781859083392	5.5910049177336	55.4281180891646
Salmonella Typhi	Multidrug resistance (MDR)	Sudan	North Africa and Middle East	Sudan		2	1997	25.697181687821104	5.85337412708559	55.9761765564744
Salmonella Typhi	Multidrug resistance (MDR)	Sudan	North Africa and Middle East	Sudan		2	1998	24.6415137794755	5.7707092722524	55.5674748281373
Salmonella Typhi	Multidrug resistance (MDR)	Sudan	North Africa and Middle East	Sudan		2	1999	18.792404879496598	3.5419045170558503	46.894305215388
Salmonella Typhi	Multidrug resistance (MDR)	Sudan	North Africa and Middle East	Sudan		2	2000	18.644252596733697	3.60626910961052	46.0639128923587
Salmonella Typhi	Multidrug resistance (MDR)	Sudan	North Africa and Middle East	Sudan		2	2001	18.7215991505138	3.81280171906224	46.8022060068837
Salmonella Typhi	Multidrug resistance (MDR)	Sudan	North Africa and Middle East	Sudan		2	2002	19.7152689432245	3.88559846794368	48.443356571497596
Salmonella Typhi	Multidrug resistance (MDR)	Sudan	North Africa and Middle East	Sudan		2	2003	23.8996560606532	5.21966862779742	55.575878472315395
Salmonella Typhi	Multidrug resistance (MDR)	Sudan	North Africa and Middle East	Sudan		2	2004	20.4143570088735	4.26106810445041	50.61468424940549
Salmonella Typhi	Multidrug resistance (MDR)	Sudan	North Africa and Middle East	Sudan		2	2005	16.8470570257772	2.96887145649337	42.0341104235261
Salmonella Typhi	Multidrug resistance (MDR)	Sudan	North Africa and Middle East	Sudan		2	2006	11.2463356902731	1.84991302344365	32.1418522041551
Salmonella Typhi	Multidrug resistance (MDR)	Sudan	North Africa and Middle East	Sudan		2	2007	10.0083061259057	1.60965707225935	29.995334521517297
Salmonella Typhi	Multidrug resistance (MDR)	Sudan	North Africa and Middle East	Sudan		2	2008	9.83295893172922	1.56064817214174	29.335542310143097
Salmonella Typhi	Multidrug resistance (MDR)	Sudan	North Africa and Middle East	Sudan		2	2009	11.2242246446042	1.8596966974709899	33.1319816866973
Salmonella Typhi	Multidrug resistance (MDR)	Sudan	North Africa and Middle East	Sudan		2	2010	11.3298904374655	1.93571141825419	33.1332973856721
Salmonella Typhi	Multidrug resistance (MDR)	Sudan	North Africa and Middle East	Sudan		2	2011	9.42746715445327	1.48352750521765	28.0733056429625
Salmonella Typhi	Multidrug resistance (MDR)	Sudan	North Africa and Middle East	Sudan		2	2012	9.86772342572656	1.5744347522508602	28.6372943699633
Salmonella Typhi	Multidrug resistance (MDR)	Sudan	North Africa and Middle East	Sudan		2	2013	10.7161089658869	1.80070901843528	31.809045196213198
Salmonella Typhi	Multidrug resistance (MDR)	Sudan	North Africa and Middle East	Sudan		2	2014	13.1948629299208	2.20167098417404	36.931725168443
Salmonella Typhi	Multidrug resistance (MDR)	Sudan	North Africa and Middle East	Sudan		2	2015	23.4507684646399	5.1820664469081	54.235744820083795
Salmonella Typhi	Multidrug resistance (MDR)	Sudan	North Africa and Middle East	Sudan		2	2016	15.8721979822357	3.03476621904958	42.1067292121723
Salmonella Typhi	Multidrug resistance (MDR)	Sudan	North Africa and Middle East	Sudan		2	2017	15.0603843206443	2.69459486401907	39.9459827761449
Salmonella Typhi	Multidrug resistance (MDR)	Sudan	North Africa and Middle East	Sudan		2	2018	15.739030395670001	2.8475399126717997	42.318250484577604
Salmonella Typhi	Multidrug resistance (MDR)	Sudan	North Africa and Middle East	Sudan		2	2019	18.2000853885258	3.6086886200905095	46.2090838050557
Salmonella Typhi	Multidrug resistance (MDR)	Senegal	Sub-Saharan Africa	Senegal		2	1990	1.14635867450077	0.319119576199941	3.03141128687819
Salmonella Typhi	Multidrug resistance (MDR)	Senegal	Sub-Saharan Africa	Senegal		2	1991	1.1637419204468802	0.307464671935487	3.03270053298548
Salmonella Typhi	Multidrug resistance (MDR)	Senegal	Sub-Saharan Africa	Senegal		2	1992	0.9717551616448611	0.260339126044899	2.5779619718057
Salmonella Typhi	Multidrug resistance (MDR)	Senegal	Sub-Saharan Africa	Senegal		2	1993	0.975694912787394	0.263745843107839	2.50870049036775
Salmonella Typhi	Multidrug resistance (MDR)	Senegal	Sub-Saharan Africa	Senegal		2	1994	1.01573984612633	0.27075313318067	2.68204719700988
Salmonella Typhi	Multidrug resistance (MDR)	Senegal	Sub-Saharan Africa	Senegal		2	1995	1.0363571101855	0.30117983995512304	2.66620183924213
Salmonella Typhi	Multidrug resistance (MDR)	Senegal	Sub-Saharan Africa	Senegal		2	1996	1.07061511665784	0.294112178194253	2.793544347423
Salmonella Typhi	Multidrug resistance (MDR)	Senegal	Sub-Saharan Africa	Senegal		2	1997	1.12612707177187	0.292975870619452	2.90042301374065
Salmonella Typhi	Multidrug resistance (MDR)	Senegal	Sub-Saharan Africa	Senegal		2	1998	1.15097411720171	0.301608910304497	3.16769090156651
Salmonella Typhi	Multidrug resistance (MDR)	Senegal	Sub-Saharan Africa	Senegal		2	1999	1.17444510754237	0.317655992595819	3.1728933206068803
Salmonella Typhi	Multidrug resistance (MDR)	Senegal	Sub-Saharan Africa	Senegal		2	2000	1.19519026521263	0.30444087759593397	2.94693328161396
Salmonella Typhi	Multidrug resistance (MDR)	Senegal	Sub-Saharan Africa	Senegal		2	2001	1.45870112310912	0.38417843707501	3.7866419016124397
Salmonella Typhi	Multidrug resistance (MDR)	Senegal	Sub-Saharan Africa	Senegal		2	2002	1.6459420470069601	0.462415717889864	4.38864551048511
Salmonella Typhi	Multidrug resistance (MDR)	Senegal	Sub-Saharan Africa	Senegal		2	2003	2.01151002957378	0.568369105341342	4.95839195030931
Salmonella Typhi	Multidrug resistance (MDR)	Senegal	Sub-Saharan Africa	Senegal		2	2004	2.58416711731943	0.708286121849434	6.63232640789238
Salmonella Typhi	Multidrug resistance (MDR)	Senegal	Sub-Saharan Africa	Senegal		2	2005	3.9794425334105004	1.13270863116589	10.0714463707857
Salmonella Typhi	Multidrug resistance (MDR)	Senegal	Sub-Saharan Africa	Senegal		2	2006	4.73403941519622	1.34411959732245	11.4920075457851
Salmonella Typhi	Multidrug resistance (MDR)	Senegal	Sub-Saharan Africa	Senegal		2	2007	7.40428673605097	2.1803605860844	17.5465354439443
Salmonella Typhi	Multidrug resistance (MDR)	Senegal	Sub-Saharan Africa	Senegal		2	2008	11.764171931457	3.8340299985753	25.900121659910702
Salmonella Typhi	Multidrug resistance (MDR)	Senegal	Sub-Saharan Africa	Senegal		2	2009	21.0687038903588	7.713585692486551	40.488968766614704
Salmonella Typhi	Multidrug resistance (MDR)	Senegal	Sub-Saharan Africa	Senegal		2	2010	24.3264703428997	9.07347396790591	45.790742564889705
Salmonella Typhi	Multidrug resistance (MDR)	Senegal	Sub-Saharan Africa	Senegal		2	2011	32.3683968208595	12.8742005546451	56.1902192251769
Salmonella Typhi	Multidrug resistance (MDR)	Senegal	Sub-Saharan Africa	Senegal		2	2012	40.2179262345696	19.057884143881402	63.1786933563155
Salmonella Typhi	Multidrug resistance (MDR)	Senegal	Sub-Saharan Africa	Senegal		2	2013	64.5926084910434	37.6563972746904	85.71454693889339
Salmonella Typhi	Multidrug resistance (MDR)	Senegal	Sub-Saharan Africa	Senegal		2	2014	68.1723880074821	42.9832671945663	87.35864102266369
Salmonella Typhi	Multidrug resistance (MDR)	Senegal	Sub-Saharan Africa	Senegal		2	2015	70.0973260788961	45.2719448895508	88.3203451226256
Salmonella Typhi	Multidrug resistance (MDR)	Senegal	Sub-Saharan Africa	Senegal		2	2016	71.2877480424392	46.5038328306671	88.9406525011195
Salmonella Typhi	Multidrug resistance (MDR)	Senegal	Sub-Saharan Africa	Senegal		2	2017	72.49693425441019	47.8318122135264	89.1903804069581
Salmonella Typhi	Multidrug resistance (MDR)	Senegal	Sub-Saharan Africa	Senegal		2	2018	72.4701900753023	48.0147856219726	89.8969821482955
Salmonella Typhi	Multidrug resistance (MDR)	Senegal	Sub-Saharan Africa	Senegal		2	2019	72.8653618108774	48.1741177579719	90.0014516608834
Salmonella Typhi	Multidrug resistance (MDR)	Sierra Leone	Sub-Saharan Africa	Sierra Leone		2	1990	5.73531928421703	0.714716625487438	19.704336523474
Salmonella Typhi	Multidrug resistance (MDR)	Sierra Leone	Sub-Saharan Africa	Sierra Leone		2	1991	6.4038080355745	0.7921002334325741	21.5805279402235
Salmonella Typhi	Multidrug resistance (MDR)	Sierra Leone	Sub-Saharan Africa	Sierra Leone		2	1992	6.45937425497411	0.8503158737694441	21.2934538608686
Salmonella Typhi	Multidrug resistance (MDR)	Sierra Leone	Sub-Saharan Africa	Sierra Leone		2	1993	6.5848443488090505	0.856123054633511	21.6418618338859
Salmonella Typhi	Multidrug resistance (MDR)	Sierra Leone	Sub-Saharan Africa	Sierra Leone		2	1994	6.68838482773647	0.8272687834900471	22.1338709377767
Salmonella Typhi	Multidrug resistance (MDR)	Sierra Leone	Sub-Saharan Africa	Sierra Leone		2	1995	6.16516474090993	0.7864325856793509	20.886211982955498
Salmonella Typhi	Multidrug resistance (MDR)	Sierra Leone	Sub-Saharan Africa	Sierra Leone		2	1996	7.31796091681072	0.859687795407141	24.445985161106503
Salmonella Typhi	Multidrug resistance (MDR)	Sierra Leone	Sub-Saharan Africa	Sierra Leone		2	1997	9.36710639860876	1.31826262916498	30.2237998509076
Salmonella Typhi	Multidrug resistance (MDR)	Sierra Leone	Sub-Saharan Africa	Sierra Leone		2	1998	9.733219350574949	1.30477404580277	31.160855868432304
Salmonella Typhi	Multidrug resistance (MDR)	Sierra Leone	Sub-Saharan Africa	Sierra Leone		2	1999	10.451552736780801	1.49929097564262	33.5930497146897
Salmonella Typhi	Multidrug resistance (MDR)	Sierra Leone	Sub-Saharan Africa	Sierra Leone		2	2000	11.7062002030441	1.79961432013774	35.277453162823804
Salmonella Typhi	Multidrug resistance (MDR)	Sierra Leone	Sub-Saharan Africa	Sierra Leone		2	2001	11.9784032535325	1.75706313356157	35.9876674681846
Salmonella Typhi	Multidrug resistance (MDR)	Sierra Leone	Sub-Saharan Africa	Sierra Leone		2	2002	11.2720133491073	1.48088467889388	34.712288497911196
Salmonella Typhi	Multidrug resistance (MDR)	Sierra Leone	Sub-Saharan Africa	Sierra Leone		2	2003	11.8659047538078	1.88267552744762	36.4327587256213
Salmonella Typhi	Multidrug resistance (MDR)	Sierra Leone	Sub-Saharan Africa	Sierra Leone		2	2004	12.1168171945068	1.66988369363218	36.2348103647881
Salmonella Typhi	Multidrug resistance (MDR)	Sierra Leone	Sub-Saharan Africa	Sierra Leone		2	2005	12.5910338865493	1.92763788884954	39.424808853891804
Salmonella Typhi	Multidrug resistance (MDR)	Sierra Leone	Sub-Saharan Africa	Sierra Leone		2	2006	13.62410216725	1.9368387988706302	40.6619589436504
Salmonella Typhi	Multidrug resistance (MDR)	Sierra Leone	Sub-Saharan Africa	Sierra Leone		2	2007	13.7561701301684	1.7566380800476102	40.810678584662405
Salmonella Typhi	Multidrug resistance (MDR)	Sierra Leone	Sub-Saharan Africa	Sierra Leone		2	2008	14.3561469937529	2.33160124553142	42.3699608805095
Salmonella Typhi	Multidrug resistance (MDR)	Sierra Leone	Sub-Saharan Africa	Sierra Leone		2	2009	16.614635416418	2.50310774969144	45.8974348076787
Salmonella Typhi	Multidrug resistance (MDR)	Sierra Leone	Sub-Saharan Africa	Sierra Leone		2	2010	19.5386500939502	3.07028010281245	52.2358499235713
Salmonella Typhi	Multidrug resistance (MDR)	Sierra Leone	Sub-Saharan Africa	Sierra Leone		2	2011	22.6410671054147	4.16115432196042	55.741768364239796
Salmonella Typhi	Multidrug resistance (MDR)	Sierra Leone	Sub-Saharan Africa	Sierra Leone		2	2012	35.6476197184255	7.9538985820389	72.7551554015496
Salmonella Typhi	Multidrug resistance (MDR)	Sierra Leone	Sub-Saharan Africa	Sierra Leone		2	2013	58.9975409626474	21.316437075226798	90.041364701638
Salmonella Typhi	Multidrug resistance (MDR)	Sierra Leone	Sub-Saharan Africa	Sierra Leone		2	2014	73.51543773186529	36.4815382090366	94.7658488570338
Salmonella Typhi	Multidrug resistance (MDR)	Sierra Leone	Sub-Saharan Africa	Sierra Leone		2	2015	69.7229212147878	33.0127912463004	93.78234795815929
Salmonella Typhi	Multidrug resistance (MDR)	Sierra Leone	Sub-Saharan Africa	Sierra Leone		2	2016	72.7347093722848	37.027862669121596	94.9757415301768
Salmonella Typhi	Multidrug resistance (MDR)	Sierra Leone	Sub-Saharan Africa	Sierra Leone		2	2017	76.4097674238431	41.9586006853745	95.6261977784469
Salmonella Typhi	Multidrug resistance (MDR)	Sierra Leone	Sub-Saharan Africa	Sierra Leone		2	2018	77.7120973189961	43.937929446899496	95.9699853015141
Salmonella Typhi	Multidrug resistance (MDR)	Sierra Leone	Sub-Saharan Africa	Sierra Leone		2	2019	79.593371906671	45.6416852665895	96.333876998525
Salmonella Typhi	Multidrug resistance (MDR)	Somalia	Sub-Saharan Africa	Somalia		2	1990	7.15051681015154	1.15234781592779	22.5297566270268
Salmonella Typhi	Multidrug resistance (MDR)	Somalia	Sub-Saharan Africa	Somalia		2	1991	7.3081526939719295	1.10210307737735	22.157879496451898
Salmonella Typhi	Multidrug resistance (MDR)	Somalia	Sub-Saharan Africa	Somalia		2	1992	7.35471607743566	1.23339286778097	22.4658725200849
Salmonella Typhi	Multidrug resistance (MDR)	Somalia	Sub-Saharan Africa	Somalia		2	1993	7.41014356952634	1.20332049666918	22.079862308091798
Salmonella Typhi	Multidrug resistance (MDR)	Somalia	Sub-Saharan Africa	Somalia		2	1994	7.6834317524173805	1.36055053703278	23.6629006464253
Salmonella Typhi	Multidrug resistance (MDR)	Somalia	Sub-Saharan Africa	Somalia		2	1995	7.81853186852825	1.28050953209441	23.5112038824048
Salmonella Typhi	Multidrug resistance (MDR)	Somalia	Sub-Saharan Africa	Somalia		2	1996	8.410325135035409	1.39709019192279	24.7632771618822
Salmonella Typhi	Multidrug resistance (MDR)	Somalia	Sub-Saharan Africa	Somalia		2	1997	8.15077894725711	1.35749551853171	25.049586338492503
Salmonella Typhi	Multidrug resistance (MDR)	Somalia	Sub-Saharan Africa	Somalia		2	1998	8.894497653336849	1.4989693743672299	26.923626465765498
Salmonella Typhi	Multidrug resistance (MDR)	Somalia	Sub-Saharan Africa	Somalia		2	1999	8.93978660732704	1.4993996303780102	26.237447740474
Salmonella Typhi	Multidrug resistance (MDR)	Somalia	Sub-Saharan Africa	Somalia		2	2000	9.337110062772359	1.6332469723759	29.2949684525183
Salmonella Typhi	Multidrug resistance (MDR)	Somalia	Sub-Saharan Africa	Somalia		2	2001	9.37553428960239	1.58819626656908	26.603794355906203
Salmonella Typhi	Multidrug resistance (MDR)	Somalia	Sub-Saharan Africa	Somalia		2	2002	9.63517378557797	1.66321900776745	27.1101074745497
Salmonella Typhi	Multidrug resistance (MDR)	Somalia	Sub-Saharan Africa	Somalia		2	2003	10.0020783328199	1.72073545793892	28.2751860952802
Salmonella Typhi	Multidrug resistance (MDR)	Somalia	Sub-Saharan Africa	Somalia		2	2004	10.3946145721909	1.82571281568546	30.7639708427072
Salmonella Typhi	Multidrug resistance (MDR)	Somalia	Sub-Saharan Africa	Somalia		2	2005	10.417020598453	1.82734640869933	29.746692582776202
Salmonella Typhi	Multidrug resistance (MDR)	Somalia	Sub-Saharan Africa	Somalia		2	2006	10.939696033203	1.92319327174059	31.121393663914898
Salmonella Typhi	Multidrug resistance (MDR)	Somalia	Sub-Saharan Africa	Somalia		2	2007	11.081829326045	2.05271096035603	30.510439142504904
Salmonella Typhi	Multidrug resistance (MDR)	Somalia	Sub-Saharan Africa	Somalia		2	2008	11.485469213266999	1.9849104310296	32.0838996721377
Salmonella Typhi	Multidrug resistance (MDR)	Somalia	Sub-Saharan Africa	Somalia		2	2009	11.681257619624901	2.12232377297383	33.5210385220187
Salmonella Typhi	Multidrug resistance (MDR)	Somalia	Sub-Saharan Africa	Somalia		2	2010	12.4223002373391	2.45194558650747	35.1601695984073
Salmonella Typhi	Multidrug resistance (MDR)	Somalia	Sub-Saharan Africa	Somalia		2	2011	12.6412756227507	2.2811666027734603	34.4429136432153
Salmonella Typhi	Multidrug resistance (MDR)	Somalia	Sub-Saharan Africa	Somalia		2	2012	13.3163172217387	2.6007211729562703	36.6574123907136
Salmonella Typhi	Multidrug resistance (MDR)	Somalia	Sub-Saharan Africa	Somalia		2	2013	13.4440408209702	2.37443790619527	35.917374245398996
Salmonella Typhi	Multidrug resistance (MDR)	Somalia	Sub-Saharan Africa	Somalia		2	2014	13.9837923841995	2.52000360482504	36.7009027324348
Salmonella Typhi	Multidrug resistance (MDR)	Somalia	Sub-Saharan Africa	Somalia		2	2015	14.8563566722928	2.79227699856282	39.3773439784065
Salmonella Typhi	Multidrug resistance (MDR)	Somalia	Sub-Saharan Africa	Somalia		2	2016	15.2979917097613	2.97923065957667	40.0989216417233
Salmonella Typhi	Multidrug resistance (MDR)	Somalia	Sub-Saharan Africa	Somalia		2	2017	16.0140651572677	3.13363598590308	42.0911992295941
Salmonella Typhi	Multidrug resistance (MDR)	Somalia	Sub-Saharan Africa	Somalia		2	2018	16.4871796889969	3.10363250957842	41.8248541341788
Salmonella Typhi	Multidrug resistance (MDR)	Somalia	Sub-Saharan Africa	Somalia		2	2019	17.173218603338	3.52232507372364	45.5574284936456
Salmonella Typhi	Multidrug resistance (MDR)	South Sudan	Sub-Saharan Africa	South Sudan		2	1990	7.57210925832197	1.14534383930994	23.645072040373698
Salmonella Typhi	Multidrug resistance (MDR)	South Sudan	Sub-Saharan Africa	South Sudan		2	1991	7.69078633345633	1.2248945190846299	24.3620213833401
Salmonella Typhi	Multidrug resistance (MDR)	South Sudan	Sub-Saharan Africa	South Sudan		2	1992	7.76197752897569	1.2701825206330402	24.1576330709551
Salmonella Typhi	Multidrug resistance (MDR)	South Sudan	Sub-Saharan Africa	South Sudan		2	1993	7.889872253958149	1.27717983876503	26.0460091238031
Salmonella Typhi	Multidrug resistance (MDR)	South Sudan	Sub-Saharan Africa	South Sudan		2	1994	7.95242083144628	1.22377695401238	24.4874622842368
Salmonella Typhi	Multidrug resistance (MDR)	South Sudan	Sub-Saharan Africa	South Sudan		2	1995	8.22075901420006	1.30435925258597	25.6920656538835
Salmonella Typhi	Multidrug resistance (MDR)	South Sudan	Sub-Saharan Africa	South Sudan		2	1996	8.49058264763001	1.31441472084868	26.497126531097496
Salmonella Typhi	Multidrug resistance (MDR)	South Sudan	Sub-Saharan Africa	South Sudan		2	1997	8.80030715933321	1.40155519690321	28.5136656532686
Salmonella Typhi	Multidrug resistance (MDR)	South Sudan	Sub-Saharan Africa	South Sudan		2	1998	8.9510483432159	1.43592555180076	27.1679855441052
Salmonella Typhi	Multidrug resistance (MDR)	South Sudan	Sub-Saharan Africa	South Sudan		2	1999	9.34895072732604	1.5383616733216	28.030762672191102
Salmonella Typhi	Multidrug resistance (MDR)	South Sudan	Sub-Saharan Africa	South Sudan		2	2000	9.06009963628464	1.4194872151813	28.2016245349094
Salmonella Typhi	Multidrug resistance (MDR)	South Sudan	Sub-Saharan Africa	South Sudan		2	2001	9.27305107683851	1.6007104655929498	28.5736241519155
Salmonella Typhi	Multidrug resistance (MDR)	South Sudan	Sub-Saharan Africa	South Sudan		2	2002	9.55719210239228	1.67467524192242	30.4524154035679
Salmonella Typhi	Multidrug resistance (MDR)	South Sudan	Sub-Saharan Africa	South Sudan		2	2003	9.926543094088359	1.59437858008801	28.8037625934647
Salmonella Typhi	Multidrug resistance (MDR)	South Sudan	Sub-Saharan Africa	South Sudan		2	2004	10.263552630943	1.6496299471434699	30.880486057815798
Salmonella Typhi	Multidrug resistance (MDR)	South Sudan	Sub-Saharan Africa	South Sudan		2	2005	10.6778275820855	1.8876736017337699	32.1884939989344
Salmonella Typhi	Multidrug resistance (MDR)	South Sudan	Sub-Saharan Africa	South Sudan		2	2006	11.1961389633847	1.8005855459415399	33.3284428366338
Salmonella Typhi	Multidrug resistance (MDR)	South Sudan	Sub-Saharan Africa	South Sudan		2	2007	12.1201157959092	2.11162470434809	35.9284016433978
Salmonella Typhi	Multidrug resistance (MDR)	South Sudan	Sub-Saharan Africa	South Sudan		2	2008	14.4394863101303	2.75953685284736	39.0822180418977
[truncated: 172,511 more rows]
