# Supplementary material for: Estimating the subnational prevalence of antimicrobial resistant Salmonella enterica serovars Typhi and Paratyphi A infections in 75 endemic countries, 1990–2019: a modelling study
Source: Lancet Glob Health. 2024 Feb 14;12(3):e406–18. doi: 10.1016/S2214-109X(23)00585-5 (PMC10882211; doi:10.1016/S2214-109X(23)00585-5)
Supplement: Supplementary appendix 3 [file mmc3.csv]

pathogen	drug	location	Region	year	mean_resistant	lower_resistant	upper_resistant	mean_susceptible	lower_susceptible	upper_susceptible
Salmonella Typhi	Multidrug resistance (MDR)	Global	Global	1990	8471827.91570772	5289599.07608934	13542672.8924931	10234943.865692	6516127.88082881	15703588.9421554
Salmonella Typhi	Multidrug resistance (MDR)	Global	Global	1991	8811862.71721903	5429071.13392257	13942228.0104751	9501275.16846323	5996623.45909952	14582412.7564747
Salmonella Typhi	Multidrug resistance (MDR)	Global	Global	1992	7689901.98043914	4829795.88733505	11874128.5100387	10232258.8729992	6424445.40163532	15531640.0402109
Salmonella Typhi	Multidrug resistance (MDR)	Global	Global	1993	6710817.17447526	4082597.57549135	10720009.7133555	10823756.4724546	6869009.16859307	16392072.0505198
Salmonella Typhi	Multidrug resistance (MDR)	Global	Global	1994	5344863.15033862	3283990.98994209	8395208.19350347	11817518.6518012	7521238.64075556	18350888.059802
Salmonella Typhi	Multidrug resistance (MDR)	Global	Global	1995	5410064.64524324	3326564.03293203	8579475.93133296	11414890.5894294	7149701.28156854	17520110.8989682
Salmonella Typhi	Multidrug resistance (MDR)	Global	Global	1996	4598825.04669215	2784586.83676456	7231619.85196816	11900904.9458349	7645511.42285758	18668190.4819913
Salmonella Typhi	Multidrug resistance (MDR)	Global	Global	1997	4294403.08469327	2608769.81001384	6666464.78702632	11859698.4598756	7569345.98447865	18369111.8763628
Salmonella Typhi	Multidrug resistance (MDR)	Global	Global	1998	4169391.92588598	2517917.48400897	6818298.81555381	11631704.9364593	7536777.30036492	17778932.4033909
Salmonella Typhi	Multidrug resistance (MDR)	Global	Global	1999	3807100.38194535	2311263.32858243	6129582.77142718	11651745.615288	7504585.80787937	17793448.1787508
Salmonella Typhi	Multidrug resistance (MDR)	Global	Global	2000	3864980.59758046	2335590.67945912	6109984.66077431	11270241.5562391	7285999.39401415	17397518.0521015
Salmonella Typhi	Multidrug resistance (MDR)	Global	Global	2001	3316924.55580303	2050117.92036943	5259425.48040924	11497866.4141633	7284798.83990041	17938821.155649
Salmonella Typhi	Multidrug resistance (MDR)	Global	Global	2002	3552666.09824657	2184937.44250068	5632134.94819842	10932708.7288674	7001409.33944688	16691126.7460339
Salmonella Typhi	Multidrug resistance (MDR)	Global	Global	2003	2911781.67767928	1775973.33751834	4559142.75984261	11248375.9040894	7226354.77093014	17113682.654791
Salmonella Typhi	Multidrug resistance (MDR)	Global	Global	2004	2647832.79080931	1594852.01002088	4140834.08617107	11201942.8984886	7214571.82085988	17131121.3063586
Salmonella Typhi	Multidrug resistance (MDR)	Global	Global	2005	2676725.23125029	1680075.16763327	4150939.56191877	10885517.8442375	7056985.57587973	16518599.4331975
Salmonella Typhi	Multidrug resistance (MDR)	Global	Global	2006	2472948.65622838	1542671.78398111	3770244.1709924	10831483.1962505	6950952.28847339	16749609.5357285
Salmonella Typhi	Multidrug resistance (MDR)	Global	Global	2007	2204330.35486133	1401872.25049946	3260727.59215918	10863057.095024	6957784.52498397	16561618.6995466
Salmonella Typhi	Multidrug resistance (MDR)	Global	Global	2008	2102741.8577702	1306134.86978554	3239122.30111542	10732189.426946	6876811.18489823	16376605.9812856
Salmonella Typhi	Multidrug resistance (MDR)	Global	Global	2009	2192730.94504518	1376364.2572844	3335307.01887969	10395045.0759405	6689213.27471724	15865827.6031387
Salmonella Typhi	Multidrug resistance (MDR)	Global	Global	2010	2283430.8624887	1429540.18939242	3405526.4304437	10027370.8174956	6465673.31697286	15427299.5467007
Salmonella Typhi	Multidrug resistance (MDR)	Global	Global	2011	2031249.15599067	1291693.1272780001	3034608.91948243	9942638.43062767	6448619.49204945	15254109.2421366
Salmonella Typhi	Multidrug resistance (MDR)	Global	Global	2012	2039891.92719742	1307437.39164111	3049644.25448432	9539456.3167951	6131800.71130911	14671347.1547392
Salmonella Typhi	Multidrug resistance (MDR)	Global	Global	2013	2028547.51191916	1281653.33344013	3058648.6794047	9137018.25104599	5890982.52055195	14003646.1106942
Salmonella Typhi	Multidrug resistance (MDR)	Global	Global	2014	2212415.51612447	1408480.9109867	3344007.50398409	8560431.0284087	5536269.56860048	13060100.0901145
Salmonella Typhi	Multidrug resistance (MDR)	Global	Global	2015	2208155.52010818	1417287.20191705	3348177.87815276	8236814.40588624	5350167.63752632	12590479.8807708
Salmonella Typhi	Multidrug resistance (MDR)	Global	Global	2016	2339625.05782431	1499010.14350386	3549908.55695113	7842745.47006029	5035691.9470963	12050888.7621069
Salmonella Typhi	Multidrug resistance (MDR)	Global	Global	2017	2280680.61463547	1437961.39764253	3441088.12248252	7644941.0238285	4861740.1902837	11751643.745037
Salmonella Typhi	Multidrug resistance (MDR)	Global	Global	2018	2533708.87047676	1640825.63170542	3855882.87635707	7077132.10059376	4560713.06311974	10914731.4433422
Salmonella Typhi	Multidrug resistance (MDR)	Global	Global	2019	2538377.33843496	1574043.56876101	3822395.12561581	7072463.63263556	4583663.22716525	10816754.1205794
Salmonella Typhi	Multidrug resistance (MDR)	North Africa and Middle East	North Africa and Middle East	1990	68016.21819	40140.26293	109703.0903	282592.2634	175816.5806	431100.9389
Salmonella Typhi	Multidrug resistance (MDR)	North Africa and Middle East	North Africa and Middle East	1991	68857.28623	41637.39134	111147.9258	278315.3958	173527.0575	423808.6223
Salmonella Typhi	Multidrug resistance (MDR)	North Africa and Middle East	North Africa and Middle East	1992	61606.59823	37424.78587	96500.9167	282148.5986	176118.0178	429359.3116
Salmonella Typhi	Multidrug resistance (MDR)	North Africa and Middle East	North Africa and Middle East	1993	56774.85183	33699.39296	89629.7138	282734.0458	175783.4624	424476.6392
Salmonella Typhi	Multidrug resistance (MDR)	North Africa and Middle East	North Africa and Middle East	1994	55008.0218	32658.25653	87932.41651	279217.8476	175655.1684	424287.1299
Salmonella Typhi	Multidrug resistance (MDR)	North Africa and Middle East	North Africa and Middle East	1995	51835.56236	30915.25475	82065.63621	276775.618	173649.9047	420028.2522
Salmonella Typhi	Multidrug resistance (MDR)	North Africa and Middle East	North Africa and Middle East	1996	42666.64251	23251.11367	70877.7789	280147.5685	176185.0796	423282.4691
Salmonella Typhi	Multidrug resistance (MDR)	North Africa and Middle East	North Africa and Middle East	1997	40150.35833	21968.93608	66779.74802	276472.5859	173110.3363	417709.9421
Salmonella Typhi	Multidrug resistance (MDR)	North Africa and Middle East	North Africa and Middle East	1998	38429.98132	21347.83077	64224.89	271458.3027	171046.8984	408330.5574
Salmonella Typhi	Multidrug resistance (MDR)	North Africa and Middle East	North Africa and Middle East	1999	28180.30265	14976.01066	48228.15577	274701.6083	172916.6895	411149.2562
Salmonella Typhi	Multidrug resistance (MDR)	North Africa and Middle East	North Africa and Middle East	2000	26472.47919	13682.09247	46165.02846	269550.8937	169386.9026	404156.5964
Salmonella Typhi	Multidrug resistance (MDR)	North Africa and Middle East	North Africa and Middle East	2001	24720.26018	13077.79428	43100.42405	264726.5572	166774.7022	399041.6205
Salmonella Typhi	Multidrug resistance (MDR)	North Africa and Middle East	North Africa and Middle East	2002	23510.35021	12185.22098	41030.19765	259622.8896	164755.3974	392393.4957
Salmonella Typhi	Multidrug resistance (MDR)	North Africa and Middle East	North Africa and Middle East	2003	23501.55994	11890.28172	41082.68377	253261.8585	160431.8897	383426.3297
Salmonella Typhi	Multidrug resistance (MDR)	North Africa and Middle East	North Africa and Middle East	2004	22230.03196	11397.39572	39973.93464	248087.212	157772.351	375669.5954
Salmonella Typhi	Multidrug resistance (MDR)	North Africa and Middle East	North Africa and Middle East	2005	20705.50819	10253.2006	36560.56875	243044.5008	155340.7394	370237.4341
Salmonella Typhi	Multidrug resistance (MDR)	North Africa and Middle East	North Africa and Middle East	2006	19784.87396	10372.13743	35103.29728	237177.9408	151242.082	359956.8762
Salmonella Typhi	Multidrug resistance (MDR)	North Africa and Middle East	North Africa and Middle East	2007	19811.85514	10572.21791	33896.07883	230604.0153	146589.2952	350144.51
Salmonella Typhi	Multidrug resistance (MDR)	North Africa and Middle East	North Africa and Middle East	2008	20164.0819	10717.57554	35479.17977	223960.6285	143380.8227	339898.2201
Salmonella Typhi	Multidrug resistance (MDR)	North Africa and Middle East	North Africa and Middle East	2009	22060.44429	11909.08188	37203.21194	215628.7752	138172.2032	327894.2115
Salmonella Typhi	Multidrug resistance (MDR)	North Africa and Middle East	North Africa and Middle East	2010	22487.9122	12448.56974	38841.5197	208793.2803	133777.3216	314324.8686
Salmonella Typhi	Multidrug resistance (MDR)	North Africa and Middle East	North Africa and Middle East	2011	20324.53352	10905.19101	35242.75309	204746.7444	131019.4762	308052.2119
Salmonella Typhi	Multidrug resistance (MDR)	North Africa and Middle East	North Africa and Middle East	2012	22636.45293	12208.5283	40030.48121	196222.4601	126316.0855	295075.3642
Salmonella Typhi	Multidrug resistance (MDR)	North Africa and Middle East	North Africa and Middle East	2013	21975.82942	12020.94705	37458.43626	190764.0516	122787.4518	287043.4926
Salmonella Typhi	Multidrug resistance (MDR)	North Africa and Middle East	North Africa and Middle East	2014	24477.2742	13309.60688	41669.82854	182241.7204	117416.0173	275204.2228
Salmonella Typhi	Multidrug resistance (MDR)	North Africa and Middle East	North Africa and Middle East	2015	28382.32079	16204.33557	47241.27006	172885.1031	110814.8284	261373.452
Salmonella Typhi	Multidrug resistance (MDR)	North Africa and Middle East	North Africa and Middle East	2016	28637.82832	16401.60244	47533.15524	168133.3524	109289.1739	250690.5382
Salmonella Typhi	Multidrug resistance (MDR)	North Africa and Middle East	North Africa and Middle East	2017	29483.05503	17206.89585	47848.32863	163366.2847	106579.8303	243367.5957
Salmonella Typhi	Multidrug resistance (MDR)	North Africa and Middle East	North Africa and Middle East	2018	32853.14858	19340.50972	54054.46931	155881.5023	100102.6318	235067.6243
Salmonella Typhi	Multidrug resistance (MDR)	North Africa and Middle East	North Africa and Middle East	2019	36817.31772	21891.73806	59214.28797	151917.3332	96806.85471	228762.6681
Salmonella Typhi	Multidrug resistance (MDR)	South Asia	South Asia	1990	7817806.442	4861263.114	12593674.69	6281935.178	3926196.634	9751793.223
Salmonella Typhi	Multidrug resistance (MDR)	South Asia	South Asia	1991	8194621.917	5001945.359	13037148.02	5590417.676	3488377.969	8714825.348
Salmonella Typhi	Multidrug resistance (MDR)	South Asia	South Asia	1992	7109116.345	4374969.299	11082461.06	6368111.639	3991663.328	9775125.66
Salmonella Typhi	Multidrug resistance (MDR)	South Asia	South Asia	1993	6154074.199	3718136.952	9953998.901	7018783.811	4343838.748	10814996.37
Salmonella Typhi	Multidrug resistance (MDR)	South Asia	South Asia	1994	4795566.748	2912960.585	7592857.083	8082064.152	5067397.486	12614685.72
Salmonella Typhi	Multidrug resistance (MDR)	South Asia	South Asia	1995	4856419.134	2940310.831	7812075.738	7751230.92	4826308.103	12222453.45
Salmonella Typhi	Multidrug resistance (MDR)	South Asia	South Asia	1996	4042926.246	2401715.993	6429218.288	8306992.517	5307609.021	13043763.4
Salmonella Typhi	Multidrug resistance (MDR)	South Asia	South Asia	1997	3776604.98	2277605.104	5910778.984	8305333.565	5235390.326	12937183.3
Salmonella Typhi	Multidrug resistance (MDR)	South Asia	South Asia	1998	3611265.312	2180145.654	6037961.566	8201347.02	5222239.792	12661971.61
Salmonella Typhi	Multidrug resistance (MDR)	South Asia	South Asia	1999	3302431.718	1966667.277	5339988.087	8250952.704	5238578.156	12727541.25
Salmonella Typhi	Multidrug resistance (MDR)	South Asia	South Asia	2000	3357688.563	1996845.049	5314768.177	7946774.5	5062804.042	12478405.68
Salmonella Typhi	Multidrug resistance (MDR)	South Asia	South Asia	2001	2839307.058	1735219.298	4578607.149	8213597.075	5122809.561	13059863.8
Salmonella Typhi	Multidrug resistance (MDR)	South Asia	South Asia	2002	3010466.078	1817812.935	4801242.485	7783051.33	4853764.491	12022177.98
Salmonella Typhi	Multidrug resistance (MDR)	South Asia	South Asia	2003	2337555.903	1383174.232	3674607.165	8200773.604	5186889.613	12721315.22
Salmonella Typhi	Multidrug resistance (MDR)	South Asia	South Asia	2004	1999485.426	1172991.87	3212590.655	8296327.509	5269407.438	12668502.13
Salmonella Typhi	Multidrug resistance (MDR)	South Asia	South Asia	2005	2007989.898	1224357.508	3128558.893	8062682.866	5111119.601	12260800.24
Salmonella Typhi	Multidrug resistance (MDR)	South Asia	South Asia	2006	1777775.115	1089175.348	2787346.22	8091035.862	5124310.58	12639257.47
Salmonella Typhi	Multidrug resistance (MDR)	South Asia	South Asia	2007	1499772.33	933949.9526	2306259.257	8184732.65	5167753.942	12549745.92
Salmonella Typhi	Multidrug resistance (MDR)	South Asia	South Asia	2008	1375319.866	857074.5043	2195374.495	8129874.094	5188302.578	12521941.07
Salmonella Typhi	Multidrug resistance (MDR)	South Asia	South Asia	2009	1413826.395	871319.1913	2189221.793	7899981.793	5001588.827	12035603.16
Salmonella Typhi	Multidrug resistance (MDR)	South Asia	South Asia	2010	1459434.335	890079.7938	2212145.939	7636354.055	4870438.993	11805504.62
Salmonella Typhi	Multidrug resistance (MDR)	South Asia	South Asia	2011	1196180.702	746232.7418	1804973.697	7637782.513	4866576.824	11750709.28
Salmonella Typhi	Multidrug resistance (MDR)	South Asia	South Asia	2012	1154277.464	721525.4094	1737768.256	7379760.35	4719553.804	11360774.99
Salmonella Typhi	Multidrug resistance (MDR)	South Asia	South Asia	2013	1104079.07	679991.1713	1713990.379	7117591.794	4543393.906	10969075.44
Salmonella Typhi	Multidrug resistance (MDR)	South Asia	South Asia	2014	1263849.544	785640.4062	1940424.547	6660113.108	4234379.036	10298560.08
Salmonella Typhi	Multidrug resistance (MDR)	South Asia	South Asia	2015	1229673.71	771344.7509	1883666.148	6439663.523	4118372.542	10018605.19
Salmonella Typhi	Multidrug resistance (MDR)	South Asia	South Asia	2016	1354613.582	843488.2734	2088787.14	6110853.93	3911890.947	9459225.988
Salmonella Typhi	Multidrug resistance (MDR)	South Asia	South Asia	2017	1293719.458	802639.3245	1955357.848	5959579.945	3785004.828	9261028.822
Salmonella Typhi	Multidrug resistance (MDR)	South Asia	South Asia	2018	1540717.199	968819.129	2342486.613	5415697.008	3416320.969	8484745.276
Salmonella Typhi	Multidrug resistance (MDR)	South Asia	South Asia	2019	1522392.523	935142.1667	2321547.084	5434021.684	3405783.937	8406288.604
Salmonella Typhi	Multidrug resistance (MDR)	Southeast Asia, East Asia and Oceania	Southeast Asia, East Asia and Oceania	1990	485101.8674	312259.2716	728402.665	2077416.914	1302271.246	3164868.993
Salmonella Typhi	Multidrug resistance (MDR)	Southeast Asia, East Asia and Oceania	Southeast Asia, East Asia and Oceania	1991	447710.4945	290859.7222	669314.4824	2060844.944	1298855.313	3131911.358
Salmonella Typhi	Multidrug resistance (MDR)	Southeast Asia, East Asia and Oceania	Southeast Asia, East Asia and Oceania	1992	411068.9698	267261.078	606117.4312	2042024.266	1276560.096	3094257.862
Salmonella Typhi	Multidrug resistance (MDR)	Southeast Asia, East Asia and Oceania	Southeast Asia, East Asia and Oceania	1993	387329.5686	253725.7464	574206.8944	2009617.971	1275570.723	3040600.342
Salmonella Typhi	Multidrug resistance (MDR)	Southeast Asia, East Asia and Oceania	Southeast Asia, East Asia and Oceania	1994	374088.3544	249135.1005	550795.2851	1967029.26	1243287.807	2981590.348
Salmonella Typhi	Multidrug resistance (MDR)	Southeast Asia, East Asia and Oceania	Southeast Asia, East Asia and Oceania	1995	367201.9889	244345.1752	544101.1216	1919602.788	1222008.724	2895719.631
Salmonella Typhi	Multidrug resistance (MDR)	Southeast Asia, East Asia and Oceania	Southeast Asia, East Asia and Oceania	1996	326396.1538	216261.4156	479416.024	1903965.954	1217835.009	2870761.133
Salmonella Typhi	Multidrug resistance (MDR)	Southeast Asia, East Asia and Oceania	Southeast Asia, East Asia and Oceania	1997	259659.2432	169869.0808	392226.9411	1909791.821	1226003.075	2881204.654
Salmonella Typhi	Multidrug resistance (MDR)	Southeast Asia, East Asia and Oceania	Southeast Asia, East Asia and Oceania	1998	256674.4908	165093.8317	386815.8318	1850510.291	1189290.903	2778579.952
Salmonella Typhi	Multidrug resistance (MDR)	Southeast Asia, East Asia and Oceania	Southeast Asia, East Asia and Oceania	1999	206283.9387	131266.5911	316116.1846	1840514.856	1185684.92	2746297.876
Salmonella Typhi	Multidrug resistance (MDR)	Southeast Asia, East Asia and Oceania	Southeast Asia, East Asia and Oceania	2000	175613.2257	107935.8088	272297.3643	1816451.001	1171658.932	2697667.644
Salmonella Typhi	Multidrug resistance (MDR)	Southeast Asia, East Asia and Oceania	Southeast Asia, East Asia and Oceania	2001	131716.6824	80483.02625	206854.1111	1810794.338	1172027.382	2698361.514
Salmonella Typhi	Multidrug resistance (MDR)	Southeast Asia, East Asia and Oceania	Southeast Asia, East Asia and Oceania	2002	122822.3994	76090.14445	194506.5173	1772160.86	1142732.698	2639701.171
Salmonella Typhi	Multidrug resistance (MDR)	Southeast Asia, East Asia and Oceania	Southeast Asia, East Asia and Oceania	2003	100201.0357	59625.42563	160054.3632	1749367.957	1122409.121	2607584.916
Salmonella Typhi	Multidrug resistance (MDR)	Southeast Asia, East Asia and Oceania	Southeast Asia, East Asia and Oceania	2004	95709.30499	55154.29079	158658.18	1710470.959	1106842.833	2568242.767
Salmonella Typhi	Multidrug resistance (MDR)	Southeast Asia, East Asia and Oceania	Southeast Asia, East Asia and Oceania	2005	81505.93844	44877.06696	137853.7574	1684120.299	1089632.176	2532367.964
Salmonella Typhi	Multidrug resistance (MDR)	Southeast Asia, East Asia and Oceania	Southeast Asia, East Asia and Oceania	2006	76484.8967	42179.92691	133830.2936	1652985.309	1067211.289	2479015.657
Salmonella Typhi	Multidrug resistance (MDR)	Southeast Asia, East Asia and Oceania	Southeast Asia, East Asia and Oceania	2007	64956.49	34312.24178	110661.7518	1631229.993	1059656.224	2444333.756
Salmonella Typhi	Multidrug resistance (MDR)	Southeast Asia, East Asia and Oceania	Southeast Asia, East Asia and Oceania	2008	61319.25122	32472.17485	104626.1879	1600883.938	1048087.309	2396689.865
Salmonella Typhi	Multidrug resistance (MDR)	Southeast Asia, East Asia and Oceania	Southeast Asia, East Asia and Oceania	2009	73313.12884	39696.03469	128346.9803	1552488.257	1014527.992	2325920.719
Salmonella Typhi	Multidrug resistance (MDR)	Southeast Asia, East Asia and Oceania	Southeast Asia, East Asia and Oceania	2010	75998.43062	41430.58032	129149.2913	1510326.261	991110.7905	2258986.06
Salmonella Typhi	Multidrug resistance (MDR)	Southeast Asia, East Asia and Oceania	Southeast Asia, East Asia and Oceania	2011	52884.11309	27762.62307	93991.51757	1478285.265	967144.0857	2207042.172
Salmonella Typhi	Multidrug resistance (MDR)	Southeast Asia, East Asia and Oceania	Southeast Asia, East Asia and Oceania	2012	48181.84489	25955.88303	83549.35902	1409346.099	921241.1712	2106077.505
Salmonella Typhi	Multidrug resistance (MDR)	Southeast Asia, East Asia and Oceania	Southeast Asia, East Asia and Oceania	2013	46890.45754	24551.63038	82320.66453	1331202.586	869933.891	1997138.496
Salmonella Typhi	Multidrug resistance (MDR)	Southeast Asia, East Asia and Oceania	Southeast Asia, East Asia and Oceania	2014	42248.31594	23017.02571	73792.82957	1263578.289	825458.519	1891516.141
Salmonella Typhi	Multidrug resistance (MDR)	Southeast Asia, East Asia and Oceania	Southeast Asia, East Asia and Oceania	2015	49980.78841	28262.45761	82144.50052	1204672.988	787119.4845	1805751.506
Salmonella Typhi	Multidrug resistance (MDR)	Southeast Asia, East Asia and Oceania	Southeast Asia, East Asia and Oceania	2016	48593.57643	26484.20394	82376.75528	1170433.012	767410.7002	1743629.961
Salmonella Typhi	Multidrug resistance (MDR)	Southeast Asia, East Asia and Oceania	Southeast Asia, East Asia and Oceania	2017	46581.04403	25580.41444	80547.33928	1149261.248	749421.5405	1708274.731
Salmonella Typhi	Multidrug resistance (MDR)	Southeast Asia, East Asia and Oceania	Southeast Asia, East Asia and Oceania	2018	49002.65637	26941.46946	85945.75727	1149126.263	745548.5459	1716558.301
Salmonella Typhi	Multidrug resistance (MDR)	Southeast Asia, East Asia and Oceania	Southeast Asia, East Asia and Oceania	2019	56865.89337	31989.68285	95563.51954	1141263.026	738717.6964	1708703.953
Salmonella Typhi	Multidrug resistance (MDR)	Sub-Saharan Africa	Sub-Saharan Africa	1990	100903.388	57290.69128	169368.1308	1592999.511	986337.5999	2425509.662
Salmonella Typhi	Multidrug resistance (MDR)	Sub-Saharan Africa	Sub-Saharan Africa	1991	100673.0195	57550.47048	167897.5222	1571697.153	980482.0253	2391023.265
Salmonella Typhi	Multidrug resistance (MDR)	Sub-Saharan Africa	Sub-Saharan Africa	1992	108110.0678	62227.2938	180757.341	1539974.37	964517.2483	2336685.693
Salmonella Typhi	Multidrug resistance (MDR)	Sub-Saharan Africa	Sub-Saharan Africa	1993	112638.5554	64601.14144	187744.9902	1512620.645	951434.7885	2297883.378
Salmonella Typhi	Multidrug resistance (MDR)	Sub-Saharan Africa	Sub-Saharan Africa	1994	120200.026	69554.2939	197007.9611	1489207.393	938437.5602	2251862.645
Salmonella Typhi	Multidrug resistance (MDR)	Sub-Saharan Africa	Sub-Saharan Africa	1995	134607.9595	80558.76819	216623.9412	1467281.263	919507.6921	2218038.747
Salmonella Typhi	Multidrug resistance (MDR)	Sub-Saharan Africa	Sub-Saharan Africa	1996	186836.0044	111022.6872	301706.3984	1409798.907	895684.4266	2144464.338
Salmonella Typhi	Multidrug resistance (MDR)	Sub-Saharan Africa	Sub-Saharan Africa	1997	217988.5032	128484.6184	350945.4571	1368100.489	883928.2367	2048464.829
Salmonella Typhi	Multidrug resistance (MDR)	Sub-Saharan Africa	Sub-Saharan Africa	1998	263022.1415	156241.7521	422241.9639	1308389.323	842017.2659	1953934.606
Salmonella Typhi	Multidrug resistance (MDR)	Sub-Saharan Africa	Sub-Saharan Africa	1999	270204.4229	166642.9005	421758.1078	1285576.447	824321.9416	1917721.097
Salmonella Typhi	Multidrug resistance (MDR)	Sub-Saharan Africa	Sub-Saharan Africa	2000	305206.3292	189496.7908	476558.575	1237465.162	805269.0667	1847161.774
Salmonella Typhi	Multidrug resistance (MDR)	Sub-Saharan Africa	Sub-Saharan Africa	2001	321180.5549	195505.9813	501524.3585	1208748.444	783861.7617	1817692.774
Salmonella Typhi	Multidrug resistance (MDR)	Sub-Saharan Africa	Sub-Saharan Africa	2002	395867.2706	246033.0562	611472.1514	1117873.649	722583.9188	1690611.566
Salmonella Typhi	Multidrug resistance (MDR)	Sub-Saharan Africa	Sub-Saharan Africa	2003	450523.1787	283199.4516	697599.2523	1044972.485	670142.6602	1578235.267
Salmonella Typhi	Multidrug resistance (MDR)	Sub-Saharan Africa	Sub-Saharan Africa	2004	530408.0274	330679.0511	815709.2124	947057.2185	606644.807	1427213.972
Salmonella Typhi	Multidrug resistance (MDR)	Sub-Saharan Africa	Sub-Saharan Africa	2005	566523.8871	355128.964	869701.5893	895670.1788	574824.353	1345303.571
Salmonella Typhi	Multidrug resistance (MDR)	Sub-Saharan Africa	Sub-Saharan Africa	2006	598903.771	375002.3312	906053.0165	850284.0845	547073.7106	1275669.993
Salmonella Typhi	Multidrug resistance (MDR)	Sub-Saharan Africa	Sub-Saharan Africa	2007	619789.6795	391616.1656	940116.0694	816490.4362	523226.072	1233085.809
Salmonella Typhi	Multidrug resistance (MDR)	Sub-Saharan Africa	Sub-Saharan Africa	2008	645938.6589	405004.0383	970765.4137	777470.7665	495621.0121	1168626.459
Salmonella Typhi	Multidrug resistance (MDR)	Sub-Saharan Africa	Sub-Saharan Africa	2009	683530.9766	432690.7815	1028764.601	726946.251	461464.9279	1089338.137
Salmonella Typhi	Multidrug resistance (MDR)	Sub-Saharan Africa	Sub-Saharan Africa	2010	725510.1851	461038.3928	1093683.349	671897.2215	427066.3883	1017238.667
Salmonella Typhi	Multidrug resistance (MDR)	Sub-Saharan Africa	Sub-Saharan Africa	2011	761859.8075	480841.4574	1137117.941	621823.9082	394824.6773	935873.5373
Salmonella Typhi	Multidrug resistance (MDR)	Sub-Saharan Africa	Sub-Saharan Africa	2012	814796.1649	514638.0743	1209712.471	554127.408	350753.4902	845993.0726
Salmonella Typhi	Multidrug resistance (MDR)	Sub-Saharan Africa	Sub-Saharan Africa	2013	855602.1549	543865.4056	1281477.09	497459.8191	313227.2994	750410.2284
Salmonella Typhi	Multidrug resistance (MDR)	Sub-Saharan Africa	Sub-Saharan Africa	2014	881840.3818	561520.8094	1316837.363	454497.9111	286698.6791	697133.9767
Salmonella Typhi	Multidrug resistance (MDR)	Sub-Saharan Africa	Sub-Saharan Africa	2015	900118.7012	571990.1821	1356825.371	419592.7916	261843.4612	640239.7941
Salmonella Typhi	Multidrug resistance (MDR)	Sub-Saharan Africa	Sub-Saharan Africa	2016	907780.071	573975.6975	1362375.925	393325.175	246831.974	600829.9909
Salmonella Typhi	Multidrug resistance (MDR)	Sub-Saharan Africa	Sub-Saharan Africa	2017	910897.0572	578129.3357	1355470.608	372733.5466	230575.2625	576270.83
Salmonella Typhi	Multidrug resistance (MDR)	Sub-Saharan Africa	Sub-Saharan Africa	2018	911135.8669	575476.0114	1367931.641	356427.3268	221991.656	544370.394
Salmonella Typhi	Multidrug resistance (MDR)	Sub-Saharan Africa	Sub-Saharan Africa	2019	922301.6043	583672.9331	1379445.983	345261.5894	216254.3088	527473.794
Salmonella Typhi	Fluoroquinolone non-susceptibility (FQNS)	Global	Global	1990	205321.77343487	71482.9453506268	452201.276130808	18501450.0079648	11690720.7481248	28587272.8529802
Salmonella Typhi	Fluoroquinolone non-susceptibility (FQNS)	Global	Global	1991	218155.437912397	81394.2458978078	443112.896302599	18094982.4477699	11508007.4050577	28037136.891779
Salmonella Typhi	Fluoroquinolone non-susceptibility (FQNS)	Global	Global	1992	251618.056459518	93317.3980131978	516637.260976655	17670542.7969788	11281824.9649747	27366877.4364637
Salmonella Typhi	Fluoroquinolone non-susceptibility (FQNS)	Global	Global	1993	470529.27368057	188976.018665684	927299.104663731	17064044.3732493	10897803.013762	26147732.5201663
Salmonella Typhi	Fluoroquinolone non-susceptibility (FQNS)	Global	Global	1994	705601.42195728	300643.508785828	1373267.68417752	16456780.3801826	10511631.2549087	25586815.2979793
Salmonella Typhi	Fluoroquinolone non-susceptibility (FQNS)	Global	Global	1995	793076.630377606	353479.140950452	1480579.10463168	16031878.6042951	10283259.0398917	24678821.1672908
Salmonella Typhi	Fluoroquinolone non-susceptibility (FQNS)	Global	Global	1996	1300590.82586374	578880.827283612	2507069.35776521	15199139.1666633	9711106.33742548	22957734.638077
Salmonella Typhi	Fluoroquinolone non-susceptibility (FQNS)	Global	Global	1997	2262574.93220631	1093264.91872012	3988625.96631083	13891526.6123626	8802560.68254534	21358166.5173794
Salmonella Typhi	Fluoroquinolone non-susceptibility (FQNS)	Global	Global	1998	4807615.50354211	2759014.45246432	7845665.42388144	10993481.3588032	6868642.87527429	17189289.6904815
Salmonella Typhi	Fluoroquinolone non-susceptibility (FQNS)	Global	Global	1999	5066664.58092472	2818466.03837754	8329420.1893386	10392181.4163086	6587736.69968815	15968169.9015037
Salmonella Typhi	Fluoroquinolone non-susceptibility (FQNS)	Global	Global	2000	6149053.37708773	3625478.11851851	9868806.0437626	8986168.77673183	5626551.99208071	13645868.1851449
Salmonella Typhi	Fluoroquinolone non-susceptibility (FQNS)	Global	Global	2001	5876316.67270968	3469077.93601678	9222825.97935013	8938474.29725664	5642096.65179998	14038695.2799994
Salmonella Typhi	Fluoroquinolone non-susceptibility (FQNS)	Global	Global	2002	7139381.27522416	4320625.17563026	11348407.0646713	7345993.55188985	4678240.37445366	11329063.4155233
Salmonella Typhi	Fluoroquinolone non-susceptibility (FQNS)	Global	Global	2003	7947331.28029237	4931164.57571283	12341825.8761045	6212826.30147628	3838081.09481562	9661705.04439964
Salmonella Typhi	Fluoroquinolone non-susceptibility (FQNS)	Global	Global	2004	7338285.85016548	4591912.46363833	11316776.9856107	6511489.83913243	4019335.66697007	10143081.8327613
Salmonella Typhi	Fluoroquinolone non-susceptibility (FQNS)	Global	Global	2005	8113070.27129397	5038117.24752642	12614100.0648659	5449172.80419381	3419255.73842766	8429207.01456246
Salmonella Typhi	Fluoroquinolone non-susceptibility (FQNS)	Global	Global	2006	7733557.03350741	4876736.87041681	12152937.9083821	5570874.81897146	3455210.26785594	8530119.19846703
Salmonella Typhi	Fluoroquinolone non-susceptibility (FQNS)	Global	Global	2007	7533109.0767666	4685085.53948733	11942868.2475278	5534278.37311875	3421122.82466531	8304782.06990947
Salmonella Typhi	Fluoroquinolone non-susceptibility (FQNS)	Global	Global	2008	8381990.34808617	5252824.45408441	12763826.2345556	4452940.93663005	2874448.78265613	6763159.87699476
Salmonella Typhi	Fluoroquinolone non-susceptibility (FQNS)	Global	Global	2009	8130415.05365011	5141501.84202856	12749390.1771587	4457360.96733556	2828978.38234531	6733312.20377575
Salmonella Typhi	Fluoroquinolone non-susceptibility (FQNS)	Global	Global	2010	7978508.59517743	5017915.02641366	12296321.7805378	4332293.08480686	2652895.46339945	6560858.12317417
Salmonella Typhi	Fluoroquinolone non-susceptibility (FQNS)	Global	Global	2011	7988243.7840207	5047728.13909547	12289128.2394292	3985643.80259765	2541271.81819972	6088705.29248646
Salmonella Typhi	Fluoroquinolone non-susceptibility (FQNS)	Global	Global	2012	8112922.12478849	5232594.64882584	12384432.7259632	3466426.11920403	2172999.02165949	5296519.16131743
Salmonella Typhi	Fluoroquinolone non-susceptibility (FQNS)	Global	Global	2013	7561075.86099445	4836914.19313249	11500666.7609959	3604489.9019707	2239613.82751374	5496439.77808246
Salmonella Typhi	Fluoroquinolone non-susceptibility (FQNS)	Global	Global	2014	7404441.84744667	4700271.53436293	11273931.1606943	3368404.69708651	2080497.06890615	5132389.11952072
Salmonella Typhi	Fluoroquinolone non-susceptibility (FQNS)	Global	Global	2015	7392549.57511836	4737223.47336345	11240266.0566591	3052420.35087606	1915851.90282809	4658261.05657166
Salmonella Typhi	Fluoroquinolone non-susceptibility (FQNS)	Global	Global	2016	7354502.404884	4662726.56752147	11178773.4242018	2827868.12300059	1777341.43125882	4368536.5657536
Salmonella Typhi	Fluoroquinolone non-susceptibility (FQNS)	Global	Global	2017	7224999.43095774	4541893.59407055	10853009.4713851	2700622.20750623	1679172.9660282	4258515.98207464
Salmonella Typhi	Fluoroquinolone non-susceptibility (FQNS)	Global	Global	2018	7143114.33988495	4554383.73389357	10792762.7612095	2467726.63118557	1536197.58396835	3851832.40106793
Salmonella Typhi	Fluoroquinolone non-susceptibility (FQNS)	Global	Global	2019	7371593.61108193	4696597.52292085	11304961.5781771	2239247.35998858	1356640.39971633	3355721.72049869
Salmonella Typhi	Fluoroquinolone non-susceptibility (FQNS)	North Africa and Middle East	North Africa and Middle East	1990	3923.437075	1048.860239	10096.3269	346685.0445	217106.8221	521595.0167
Salmonella Typhi	Fluoroquinolone non-susceptibility (FQNS)	North Africa and Middle East	North Africa and Middle East	1991	4049.877401	1176.648224	10117.2879	343122.8047	214789.5486	517263.0571
Salmonella Typhi	Fluoroquinolone non-susceptibility (FQNS)	North Africa and Middle East	North Africa and Middle East	1992	4413.467474	1329.010071	10940.24096	339341.7294	212699.5892	510372.106
Salmonella Typhi	Fluoroquinolone non-susceptibility (FQNS)	North Africa and Middle East	North Africa and Middle East	1993	5138.273941	1742.941766	12157.58669	334370.6236	209668.6157	501396.5332
Salmonella Typhi	Fluoroquinolone non-susceptibility (FQNS)	North Africa and Middle East	North Africa and Middle East	1994	6258.459942	2195.534956	14338.07147	327967.4094	205975.5565	490732.4351
Salmonella Typhi	Fluoroquinolone non-susceptibility (FQNS)	North Africa and Middle East	North Africa and Middle East	1995	7418.9897790000005	2703.181623	15586.63216	321192.1906	202343.3717	483404.326
Salmonella Typhi	Fluoroquinolone non-susceptibility (FQNS)	North Africa and Middle East	North Africa and Middle East	1996	8943.634563	3423.930202	19551.92348	313870.5764	198402.7	473221.9602
Salmonella Typhi	Fluoroquinolone non-susceptibility (FQNS)	North Africa and Middle East	North Africa and Middle East	1997	13061.30598	4999.17261	26512.13238	303561.6383	191138.2539	459996.3329
Salmonella Typhi	Fluoroquinolone non-susceptibility (FQNS)	North Africa and Middle East	North Africa and Middle East	1998	18472.03187	7334.88145	37198.05342	291416.2521	183636.8047	445044.4101
Salmonella Typhi	Fluoroquinolone non-susceptibility (FQNS)	North Africa and Middle East	North Africa and Middle East	1999	19264.69003	8292.370536	38025.06857	283617.2209	177828.0313	430456.9345
Salmonella Typhi	Fluoroquinolone non-susceptibility (FQNS)	North Africa and Middle East	North Africa and Middle East	2000	20042.68708	8700.440038	40841.05544	275980.6858	173205.7113	424356.2041
Salmonella Typhi	Fluoroquinolone non-susceptibility (FQNS)	North Africa and Middle East	North Africa and Middle East	2001	23569.97411	10455.5597	46290.50953	265876.8432	168108.8228	408960.4913
Salmonella Typhi	Fluoroquinolone non-susceptibility (FQNS)	North Africa and Middle East	North Africa and Middle East	2002	24287.18932	11151.02639	45164.8713	258846.0505	164888.8616	398441.5003
Salmonella Typhi	Fluoroquinolone non-susceptibility (FQNS)	North Africa and Middle East	North Africa and Middle East	2003	27029.77285	12581.89038	49658.73178	249733.6456	158979.5176	384915.0614
Salmonella Typhi	Fluoroquinolone non-susceptibility (FQNS)	North Africa and Middle East	North Africa and Middle East	2004	25760.99856	12141.72045	47809.43361	244556.2454	155053.6583	374824.7792
Salmonella Typhi	Fluoroquinolone non-susceptibility (FQNS)	North Africa and Middle East	North Africa and Middle East	2005	30117.16913	14408.32451	55017.79803	233632.8398	147107.6075	361009.4445
Salmonella Typhi	Fluoroquinolone non-susceptibility (FQNS)	North Africa and Middle East	North Africa and Middle East	2006	31397.16881	15147.76437	57462.008	225565.6459	141143.0799	345547.0958
Salmonella Typhi	Fluoroquinolone non-susceptibility (FQNS)	North Africa and Middle East	North Africa and Middle East	2007	34933.26165	16837.29877	62351.30743	215482.6088	133765.1067	331514.0727
Salmonella Typhi	Fluoroquinolone non-susceptibility (FQNS)	North Africa and Middle East	North Africa and Middle East	2008	38468.99005	18198.64188	65515.43123	205655.7204	129296.4286	317702.7477
Salmonella Typhi	Fluoroquinolone non-susceptibility (FQNS)	North Africa and Middle East	North Africa and Middle East	2009	37784.29205	18000.55151	65577.13084	199904.9275	124537.5992	308290.4848
Salmonella Typhi	Fluoroquinolone non-susceptibility (FQNS)	North Africa and Middle East	North Africa and Middle East	2010	41673.23001	20892.77064	72135.54351	189607.9625	119647.4648	290626.65
Salmonella Typhi	Fluoroquinolone non-susceptibility (FQNS)	North Africa and Middle East	North Africa and Middle East	2011	32088.32504	15570.41572	56967.85737	192982.9529	121091.647	296639.2842
Salmonella Typhi	Fluoroquinolone non-susceptibility (FQNS)	North Africa and Middle East	North Africa and Middle East	2012	37532.81621	18644.04567	64258.6628	181326.0968	113726.4231	283471.107
Salmonella Typhi	Fluoroquinolone non-susceptibility (FQNS)	North Africa and Middle East	North Africa and Middle East	2013	35397.1307	17344.30325	62912.95165	177342.7503	111267.4449	274711.3497
Salmonella Typhi	Fluoroquinolone non-susceptibility (FQNS)	North Africa and Middle East	North Africa and Middle East	2014	35845.18298	17515.74254	61608.14551	170873.8116	106432.5974	265444.5874
Salmonella Typhi	Fluoroquinolone non-susceptibility (FQNS)	North Africa and Middle East	North Africa and Middle East	2015	40192.75536	20147.36596	70822.75128	161074.6686	101200.2602	249483.7792
Salmonella Typhi	Fluoroquinolone non-susceptibility (FQNS)	North Africa and Middle East	North Africa and Middle East	2016	45088.43126	22446.19814	75700.79286	151682.7495	93824.22522	233928.4164
Salmonella Typhi	Fluoroquinolone non-susceptibility (FQNS)	North Africa and Middle East	North Africa and Middle East	2017	48248.42476	24886.30456	81060.2736	144600.9149	91179.95217	222212.7141
Salmonella Typhi	Fluoroquinolone non-susceptibility (FQNS)	North Africa and Middle East	North Africa and Middle East	2018	58953.85493	31382.34758	96690.56646	129780.796	80979.40566	207790.4284
Salmonella Typhi	Fluoroquinolone non-susceptibility (FQNS)	North Africa and Middle East	North Africa and Middle East	2019	65953.7417	35677.53326	108715.8572	122780.9092	74453.52147	194491.1221
Salmonella Typhi	Fluoroquinolone non-susceptibility (FQNS)	South Asia	South Asia	1990	130215.0092	41711.70657	315434.7853	13969526.61	8880260.004	21481564.26
Salmonella Typhi	Fluoroquinolone non-susceptibility (FQNS)	South Asia	South Asia	1991	142560.9239	47523.62464	306662.7224	13642478.67	8668348.558	20957757.91
Salmonella Typhi	Fluoroquinolone non-susceptibility (FQNS)	South Asia	South Asia	1992	171738.4441	57525.98936	384521.3605	13305489.54	8437325.676	20488132.42
Salmonella Typhi	Fluoroquinolone non-susceptibility (FQNS)	South Asia	South Asia	1993	380233.7944	143977.3672	800512.2796	12792624.22	8171645.845	19562269.89
Salmonella Typhi	Fluoroquinolone non-susceptibility (FQNS)	South Asia	South Asia	1994	598514.2995	247010.9649	1232223.302	12279116.6	7804684.998	18928645.61
Salmonella Typhi	Fluoroquinolone non-susceptibility (FQNS)	South Asia	South Asia	1995	671987.596	285747.6141	1277463.645	11935662.46	7606698.656	18213561.65
Salmonella Typhi	Fluoroquinolone non-susceptibility (FQNS)	South Asia	South Asia	1996	1168181.686	504750.3887	2290696.724	11181737.08	7072197.776	17137735.34
Salmonella Typhi	Fluoroquinolone non-susceptibility (FQNS)	South Asia	South Asia	1997	2063334.717	962239.7323	3682469.769	10018603.83	6215600.497	15675122.45
Salmonella Typhi	Fluoroquinolone non-susceptibility (FQNS)	South Asia	South Asia	1998	4503763.959	2613678.7	7438211.345	7308848.373	4539896.942	11737944.14
Salmonella Typhi	Fluoroquinolone non-susceptibility (FQNS)	South Asia	South Asia	1999	4822613.013	2701499.362	7930869.341	6730771.409	4138649.841	10737916.77
Salmonella Typhi	Fluoroquinolone non-susceptibility (FQNS)	South Asia	South Asia	2000	5874301.867	3467791.838	9477538.257	5430161.197	3188554.314	8696618.189
Salmonella Typhi	Fluoroquinolone non-susceptibility (FQNS)	South Asia	South Asia	2001	5583254.977	3338032.965	8795369.407	5469649.156	3249006.518	9059113.883
Salmonella Typhi	Fluoroquinolone non-susceptibility (FQNS)	South Asia	South Asia	2002	6830055.545	4119843.34	10906196.74	3963461.864	2366587.903	6479595.705
Salmonella Typhi	Fluoroquinolone non-susceptibility (FQNS)	South Asia	South Asia	2003	7604062.034	4747724.926	11823430.49	2934267.473	1710845.794	5083314.18
Salmonella Typhi	Fluoroquinolone non-susceptibility (FQNS)	South Asia	South Asia	2004	7011853.449	4361513.388	10874493.13	3283959.486	1864287.808	5475154.537
Salmonella Typhi	Fluoroquinolone non-susceptibility (FQNS)	South Asia	South Asia	2005	7764944.035	4826238.487	12141943.61	2305728.729	1257155.771	4022346.045
Salmonella Typhi	Fluoroquinolone non-susceptibility (FQNS)	South Asia	South Asia	2006	7383624.381	4673789.995	11688874.01	2485186.596	1342174.387	4054314.324
Salmonella Typhi	Fluoroquinolone non-susceptibility (FQNS)	South Asia	South Asia	2007	7180011.035	4488802.44	11398649.08	2504493.946	1380781.356	4121182.33
Salmonella Typhi	Fluoroquinolone non-susceptibility (FQNS)	South Asia	South Asia	2008	8022988.57	5027269.692	12273589.72	1482205.39	789814.8853	2532824.037
Salmonella Typhi	Fluoroquinolone non-susceptibility (FQNS)	South Asia	South Asia	2009	7730800.318	4865759.876	12164865.47	1583007.871	887517.403	2679047.026
Salmonella Typhi	Fluoroquinolone non-susceptibility (FQNS)	South Asia	South Asia	2010	7525386.418	4725001.262	11596111.54	1570401.972	866137.3069	2706976.815
Salmonella Typhi	Fluoroquinolone non-susceptibility (FQNS)	South Asia	South Asia	2011	7600478.308	4814639.191	11616985.8	1233484.907	668646.448	2055219.759
Salmonella Typhi	Fluoroquinolone non-susceptibility (FQNS)	South Asia	South Asia	2012	7631604.609	4890207.265	11725967.56	902433.2053	479105.2872	1605123.368
Salmonella Typhi	Fluoroquinolone non-susceptibility (FQNS)	South Asia	South Asia	2013	7104639.401	4507199.781	10894396.24	1117031.463	593025.3732	2023207.269
Salmonella Typhi	Fluoroquinolone non-susceptibility (FQNS)	South Asia	South Asia	2014	6939230.344	4381444.118	10616980.92	984732.3085	498659.0979	1683680.857
Salmonella Typhi	Fluoroquinolone non-susceptibility (FQNS)	South Asia	South Asia	2015	6910162.718	4376625.258	10599134.66	759174.5146	375611.6991	1356971.175
Salmonella Typhi	Fluoroquinolone non-susceptibility (FQNS)	South Asia	South Asia	2016	6809795.208	4322531.875	10433465.42	655672.3046	299826.0298	1213268.245
Salmonella Typhi	Fluoroquinolone non-susceptibility (FQNS)	South Asia	South Asia	2017	6684433.215	4199436.26	10139017.51	568866.1883	260940.3337	1090858.029
Salmonella Typhi	Fluoroquinolone non-susceptibility (FQNS)	South Asia	South Asia	2018	6503112.946	4129637.321	9834758.97	453301.2606	202044.4456	921481.8245
Salmonella Typhi	Fluoroquinolone non-susceptibility (FQNS)	South Asia	South Asia	2019	6621090.579	4162818.413	10210827.45	335323.6277	140288.6375	667660.4137
Salmonella Typhi	Fluoroquinolone non-susceptibility (FQNS)	Southeast Asia, East Asia and Oceania	Southeast Asia, East Asia and Oceania	1990	49421.23914	17211.22164	108205.8321	2513097.542	1587062.175	3825442.353
Salmonella Typhi	Fluoroquinolone non-susceptibility (FQNS)	Southeast Asia, East Asia and Oceania	Southeast Asia, East Asia and Oceania	1991	49944.37564	18106.30141	102619.2264	2458611.063	1551178.048	3731076.504
Salmonella Typhi	Fluoroquinolone non-susceptibility (FQNS)	Southeast Asia, East Asia and Oceania	Southeast Asia, East Asia and Oceania	1992	52283.01621	19913.00179	106974.5345	2400810.219	1531530.284	3612948.492
Salmonella Typhi	Fluoroquinolone non-susceptibility (FQNS)	Southeast Asia, East Asia and Oceania	Southeast Asia, East Asia and Oceania	1993	58741.64477	24846.676	113972.221	2338205.895	1504746.32	3511251.982
Salmonella Typhi	Fluoroquinolone non-susceptibility (FQNS)	Southeast Asia, East Asia and Oceania	Southeast Asia, East Asia and Oceania	1994	70072.00707	31113.48434	132986.017	2271045.607	1456710.598	3395982.281
Salmonella Typhi	Fluoroquinolone non-susceptibility (FQNS)	Southeast Asia, East Asia and Oceania	Southeast Asia, East Asia and Oceania	1995	78045.0999	37006.88842	146614.3195	2208759.677	1430310.136	3294477.938
Salmonella Typhi	Fluoroquinolone non-susceptibility (FQNS)	Southeast Asia, East Asia and Oceania	Southeast Asia, East Asia and Oceania	1996	83459.18415	41129.50995	153685.2958	2146902.923	1387762.212	3203775.968
Salmonella Typhi	Fluoroquinolone non-susceptibility (FQNS)	Southeast Asia, East Asia and Oceania	Southeast Asia, East Asia and Oceania	1997	133702.9672	67551.81262	236870.1065	2035748.097	1304862.109	3036337.277
Salmonella Typhi	Fluoroquinolone non-susceptibility (FQNS)	Southeast Asia, East Asia and Oceania	Southeast Asia, East Asia and Oceania	1998	219380.4919	119169.3393	365577.7446	1887804.29	1213269.507	2811424.476
Salmonella Typhi	Fluoroquinolone non-susceptibility (FQNS)	Southeast Asia, East Asia and Oceania	Southeast Asia, East Asia and Oceania	1999	161484.532	87537.65897	274275.2342	1885314.262	1214308.085	2787565.787
Salmonella Typhi	Fluoroquinolone non-susceptibility (FQNS)	Southeast Asia, East Asia and Oceania	Southeast Asia, East Asia and Oceania	2000	191827.4084	107111.68030000001	323873.7658	1800236.818	1163453.648	2661304.727
Salmonella Typhi	Fluoroquinolone non-susceptibility (FQNS)	Southeast Asia, East Asia and Oceania	Southeast Asia, East Asia and Oceania	2001	203296.7107	112748.3466	341211.9538	1739214.31	1122511.183	2580996.11
Salmonella Typhi	Fluoroquinolone non-susceptibility (FQNS)	Southeast Asia, East Asia and Oceania	Southeast Asia, East Asia and Oceania	2002	213861.3867	122061.1806	346920.6211	1681121.873	1092068.774	2493623.007
Salmonella Typhi	Fluoroquinolone non-susceptibility (FQNS)	Southeast Asia, East Asia and Oceania	Southeast Asia, East Asia and Oceania	2003	240373.8035	140875.4438	382569.0154	1609195.189	1044035.449	2400454.143
Salmonella Typhi	Fluoroquinolone non-susceptibility (FQNS)	Southeast Asia, East Asia and Oceania	Southeast Asia, East Asia and Oceania	2004	229065.1811	136673.7171	367501.3584	1577115.083	1023160.222	2340525.161
Salmonella Typhi	Fluoroquinolone non-susceptibility (FQNS)	Southeast Asia, East Asia and Oceania	Southeast Asia, East Asia and Oceania	2005	241483.6976	143240.3883	389453.4442	1524142.54	984842.79	2262509.188
Salmonella Typhi	Fluoroquinolone non-susceptibility (FQNS)	Southeast Asia, East Asia and Oceania	Southeast Asia, East Asia and Oceania	2006	241940.2542	144846.8119	386492.4148	1487529.952	960813.7469	2221722.499
Salmonella Typhi	Fluoroquinolone non-susceptibility (FQNS)	Southeast Asia, East Asia and Oceania	Southeast Asia, East Asia and Oceania	2007	238680.0392	141104.2096	389126.5791	1457506.444	924397.1189	2160226.633
Salmonella Typhi	Fluoroquinolone non-susceptibility (FQNS)	Southeast Asia, East Asia and Oceania	Southeast Asia, East Asia and Oceania	2008	242899.922	144000.924	386416.3319	1419303.267	920145.3236	2102170.829
Salmonella Typhi	Fluoroquinolone non-susceptibility (FQNS)	Southeast Asia, East Asia and Oceania	Southeast Asia, East Asia and Oceania	2009	288566.3478	173445.2595	458865.1842	1337235.038	859054.4688	1992684.498
Salmonella Typhi	Fluoroquinolone non-susceptibility (FQNS)	Southeast Asia, East Asia and Oceania	Southeast Asia, East Asia and Oceania	2010	336569.7982	212610.4846	526382.0151	1249754.893	794050.4761	1837551.957
Salmonella Typhi	Fluoroquinolone non-susceptibility (FQNS)	Southeast Asia, East Asia and Oceania	Southeast Asia, East Asia and Oceania	2011	276721.8702	171298.8944	446748.8486	1254447.508	812853.9806	1854510.908
Salmonella Typhi	Fluoroquinolone non-susceptibility (FQNS)	Southeast Asia, East Asia and Oceania	Southeast Asia, East Asia and Oceania	2012	347983.2677	226194.2191	529644.5498	1109544.676	699717.883	1664850.532
Salmonella Typhi	Fluoroquinolone non-susceptibility (FQNS)	Southeast Asia, East Asia and Oceania	Southeast Asia, East Asia and Oceania	2013	328382.0264	212648.981	498153.1282	1049711.017	667675.7519	1568192.315
Salmonella Typhi	Fluoroquinolone non-susceptibility (FQNS)	Southeast Asia, East Asia and Oceania	Southeast Asia, East Asia and Oceania	2014	322581.2402	209567.2233	489946.0072	983245.3644	624942.8793	1480941.92
Salmonella Typhi	Fluoroquinolone non-susceptibility (FQNS)	Southeast Asia, East Asia and Oceania	Southeast Asia, East Asia and Oceania	2015	329831.4373	212627.2094	502857.3242	924822.3393	578749.0205	1395343.691
Salmonella Typhi	Fluoroquinolone non-susceptibility (FQNS)	Southeast Asia, East Asia and Oceania	Southeast Asia, East Asia and Oceania	2016	359065.849	228129.0361	540521.4892	859960.7398	540908.1253	1295111.164
Salmonella Typhi	Fluoroquinolone non-susceptibility (FQNS)	Southeast Asia, East Asia and Oceania	Southeast Asia, East Asia and Oceania	2017	349865.2603	225346.1538	531299.4608	845977.0317	526342.124	1271985.972
Salmonella Typhi	Fluoroquinolone non-susceptibility (FQNS)	Southeast Asia, East Asia and Oceania	Southeast Asia, East Asia and Oceania	2018	373445.7088	239849.8997	581107.9978	824683.2108	511918.8925	1246189.338
Salmonella Typhi	Fluoroquinolone non-susceptibility (FQNS)	Southeast Asia, East Asia and Oceania	Southeast Asia, East Asia and Oceania	2019	434936.8503	278341.034	661752.7302	763192.0694	467232.1388	1161084.144
Salmonella Typhi	Fluoroquinolone non-susceptibility (FQNS)	Sub-Saharan Africa	Sub-Saharan Africa	1990	21762.088	6494.758497	52312.91239	1672140.811	1036346.517	2531553.996
Salmonella Typhi	Fluoroquinolone non-susceptibility (FQNS)	Sub-Saharan Africa	Sub-Saharan Africa	1991	21600.26093	7101.360256	48064.04176	1650769.911	1026544.25	2503641.287
Salmonella Typhi	Fluoroquinolone non-susceptibility (FQNS)	Sub-Saharan Africa	Sub-Saharan Africa	1992	23183.12872	7726.961724	51494.7095	1624901.309	1011588.117	2463748.129
Salmonella Typhi	Fluoroquinolone non-susceptibility (FQNS)	Sub-Saharan Africa	Sub-Saharan Africa	1993	26415.56061	9587.384389	58086.81162	1598843.639	997248.7653	2424540.665
Salmonella Typhi	Fluoroquinolone non-susceptibility (FQNS)	Sub-Saharan Africa	Sub-Saharan Africa	1994	30756.65547	12418.56426	63550.35477	1578650.764	987414.4201	2383237.35
Salmonella Typhi	Fluoroquinolone non-susceptibility (FQNS)	Sub-Saharan Africa	Sub-Saharan Africa	1995	35624.94466	13946.45463	72700.28288	1566264.277	979579.6298	2358556.253
Salmonella Typhi	Fluoroquinolone non-susceptibility (FQNS)	Sub-Saharan Africa	Sub-Saharan Africa	1996	40006.32149	16279.0521	84323.5191	1556628.589	980174.6329	2359320.107
Salmonella Typhi	Fluoroquinolone non-susceptibility (FQNS)	Sub-Saharan Africa	Sub-Saharan Africa	1997	52475.94168	23281.18721	102372.8149	1533613.05	973054.8512	2310110.48
Salmonella Typhi	Fluoroquinolone non-susceptibility (FQNS)	Sub-Saharan Africa	Sub-Saharan Africa	1998	65999.02101	28985.49285	130981.7031	1505412.444	952648.1865	2244342.677
Salmonella Typhi	Fluoroquinolone non-susceptibility (FQNS)	Sub-Saharan Africa	Sub-Saharan Africa	1999	63302.34632	28858.29051	122589.5043	1492478.524	955093.3946	2232768.848
Salmonella Typhi	Fluoroquinolone non-susceptibility (FQNS)	Sub-Saharan Africa	Sub-Saharan Africa	2000	62881.41499	27796.54437	117604.7978	1479790.076	951310.6529	2204932.065
Salmonella Typhi	Fluoroquinolone non-susceptibility (FQNS)	Sub-Saharan Africa	Sub-Saharan Africa	2001	66195.01114	29358.04139	123923.0744	1463733.988	943002.0398	2204783.718
Salmonella Typhi	Fluoroquinolone non-susceptibility (FQNS)	Sub-Saharan Africa	Sub-Saharan Africa	2002	71177.15441	33108.37392	133342.8266	1442563.765	930060.5216	2159573.434
Salmonella Typhi	Fluoroquinolone non-susceptibility (FQNS)	Sub-Saharan Africa	Sub-Saharan Africa	2003	75865.66964	34521.10898	142281.7433	1419629.994	913888.6422	2122990.339
Salmonella Typhi	Fluoroquinolone non-susceptibility (FQNS)	Sub-Saharan Africa	Sub-Saharan Africa	2004	71606.22135	33636.10384	131940.9171	1405859.025	905677.0987	2089661.06
Salmonella Typhi	Fluoroquinolone non-susceptibility (FQNS)	Sub-Saharan Africa	Sub-Saharan Africa	2005	76525.36966	36323.98108	142212.4144	1385668.696	894354.9283	2094255.433
Salmonella Typhi	Fluoroquinolone non-susceptibility (FQNS)	Sub-Saharan Africa	Sub-Saharan Africa	2006	76595.22948	35911.45769	149589.4804	1372592.626	884572.3553	2053842.426
Salmonella Typhi	Fluoroquinolone non-susceptibility (FQNS)	Sub-Saharan Africa	Sub-Saharan Africa	2007	79484.74112	38887.31879	151663.5625	1356795.375	871682.2511	2035475.27
Salmonella Typhi	Fluoroquinolone non-susceptibility (FQNS)	Sub-Saharan Africa	Sub-Saharan Africa	2008	77632.86613	37172.47614	140340.5143	1345776.559	865930.0926	2014512.196
Salmonella Typhi	Fluoroquinolone non-susceptibility (FQNS)	Sub-Saharan Africa	Sub-Saharan Africa	2009	73264.09626	35084.33877	133999.7518	1337213.131	867613.0628	1993604.024
Salmonella Typhi	Fluoroquinolone non-susceptibility (FQNS)	Sub-Saharan Africa	Sub-Saharan Africa	2010	74879.14914	36828.40329	141048.2044	1322528.257	849955.0475	1978040.806
Salmonella Typhi	Fluoroquinolone non-susceptibility (FQNS)	Sub-Saharan Africa	Sub-Saharan Africa	2011	78955.28078	36044.54873	146978.3334	1304728.435	841885.2494	1953639.97
Salmonella Typhi	Fluoroquinolone non-susceptibility (FQNS)	Sub-Saharan Africa	Sub-Saharan Africa	2012	95801.43182	45314.04064	181578.2252	1273122.141	817509.906	1913519.264
Salmonella Typhi	Fluoroquinolone non-susceptibility (FQNS)	Sub-Saharan Africa	Sub-Saharan Africa	2013	92657.3027	44513.4362	173092.0969	1260404.671	809279.0948	1878110.57
Salmonella Typhi	Fluoroquinolone non-susceptibility (FQNS)	Sub-Saharan Africa	Sub-Saharan Africa	2014	106785.0803	51079.23409	193339.3677	1229553.213	780596.7472	1855083.22
Salmonella Typhi	Fluoroquinolone non-susceptibility (FQNS)	Sub-Saharan Africa	Sub-Saharan Africa	2015	112362.6642	53166.36617	207345.1759	1207348.828	774039.4307	1841096.981
Salmonella Typhi	Fluoroquinolone non-susceptibility (FQNS)	Sub-Saharan Africa	Sub-Saharan Africa	2016	140552.9169	66742.52967	257656.0589	1160552.329	751310.0743	1762565.988
Salmonella Typhi	Fluoroquinolone non-susceptibility (FQNS)	Sub-Saharan Africa	Sub-Saharan Africa	2017	142452.5313	62546.44655	269399.5574	1141178.073	738102.4255	1714064.798
Salmonella Typhi	Fluoroquinolone non-susceptibility (FQNS)	Sub-Saharan Africa	Sub-Saharan Africa	2018	207601.8299	98498.32364	371239.5692	1059961.364	676651.1927	1612004.949
Salmonella Typhi	Fluoroquinolone non-susceptibility (FQNS)	Sub-Saharan Africa	Sub-Saharan Africa	2019	249612.44	116501.9349	437342.7403	1017950.754	649514.9767	1521825.329
Salmonella Typhi	Third genereration cephalosporin resistance (3GCR)	Global	Global	1990	330149.962913718	173585.92852788	604776.033368656	18376621.818486	11652067.2033626	28424014.0187117
Salmonella Typhi	Third genereration cephalosporin resistance (3GCR)	Global	Global	1991	332008.70593376	177148.358476505	603667.109079814	17981129.1797485	11421155.9322381	27802651.0911816
Salmonella Typhi	Third genereration cephalosporin resistance (3GCR)	Global	Global	1992	333650.973487276	180441.23407896	604539.879260243	17588509.8799511	11189683.6069626	27190962.6445661
Salmonella Typhi	Third genereration cephalosporin resistance (3GCR)	Global	Global	1993	336452.206043467	184465.696661699	603551.237823215	17198121.4408864	10958447.8192013	26591818.4214779
Salmonella Typhi	Third genereration cephalosporin resistance (3GCR)	Global	Global	1994	338728.601814376	186966.570289016	604610.30646488	16823653.2003255	10738675.0091355	26018150.2638598
Salmonella Typhi	Third genereration cephalosporin resistance (3GCR)	Global	Global	1995	342915.765853167	191326.799134526	613344.435529853	16482039.4688195	10532242.3137307	25448996.4329329
Salmonella Typhi	Third genereration cephalosporin resistance (3GCR)	Global	Global	1996	348445.837833336	194729.05616545	625098.69988886	16151284.1546937	10332217.9947304	24890034.5573841
Salmonella Typhi	Third genereration cephalosporin resistance (3GCR)	Global	Global	1997	351074.704176128	197460.8224402	616979.012184586	15803026.8403928	10117552.8942031	24309194.8801057
Salmonella Typhi	Third genereration cephalosporin resistance (3GCR)	Global	Global	1998	358496.679680357	201970.662658945	620008.515917235	15442600.182665	9889934.52854612	23712675.1887291
Salmonella Typhi	Third genereration cephalosporin resistance (3GCR)	Global	Global	1999	364392.38838221	206539.046651943	626533.27657295	15094453.6088511	9672832.63427493	23154646.8912136
Salmonella Typhi	Third genereration cephalosporin resistance (3GCR)	Global	Global	2000	370507.305612069	210853.958096166	633150.983352924	14764714.8482075	9465974.76848203	22649048.0871422
Salmonella Typhi	Third genereration cephalosporin resistance (3GCR)	Global	Global	2001	366980.076089282	210606.992027514	629832.669264777	14447810.893877	9277758.93520966	22143413.4288928
Salmonella Typhi	Third genereration cephalosporin resistance (3GCR)	Global	Global	2002	371121.877194488	214510.183301294	634473.388986276	14114252.9499195	9079501.46753701	21620546.7832446
Salmonella Typhi	Third genereration cephalosporin resistance (3GCR)	Global	Global	2003	376244.378877831	216978.329060584	647486.995136557	13783913.2028908	8875901.87201969	21121582.5132185
Salmonella Typhi	Third genereration cephalosporin resistance (3GCR)	Global	Global	2004	373760.673809661	216653.276084874	645078.059373311	13476015.0154882	8688435.68858933	20661575.7785241
Salmonella Typhi	Third genereration cephalosporin resistance (3GCR)	Global	Global	2005	383074.849949533	222943.190327643	656848.628055495	13179168.2255383	8510663.11719769	20228178.1968123
Salmonella Typhi	Third genereration cephalosporin resistance (3GCR)	Global	Global	2006	384646.666430026	223952.924794805	656227.377128744	12919785.1860488	8348477.6063345	19801632.8784569
Salmonella Typhi	Third genereration cephalosporin resistance (3GCR)	Global	Global	2007	388016.606040735	226638.923481268	657608.189473088	12679370.8438446	8196815.12887777	19397269.7758058
Salmonella Typhi	Third genereration cephalosporin resistance (3GCR)	Global	Global	2008	382140.912885281	224084.701756002	655110.711690182	12452790.3718309	8053925.10495607	19007986.0897418
Salmonella Typhi	Third genereration cephalosporin resistance (3GCR)	Global	Global	2009	379709.109632752	223246.663495148	660708.000035135	12208066.9113529	7883231.87363336	18626231.7955938
Salmonella Typhi	Third genereration cephalosporin resistance (3GCR)	Global	Global	2010	374040.879515514	221156.822420834	646389.854708654	11936760.8004688	7712484.07113898	18240358.130829
Salmonella Typhi	Third genereration cephalosporin resistance (3GCR)	Global	Global	2011	374161.125621001	221102.991584172	644224.270620398	11599726.4609973	7513475.8817466	17742981.5124731
Salmonella Typhi	Third genereration cephalosporin resistance (3GCR)	Global	Global	2012	403532.038208019	238262.69668773	686933.768833265	11175816.2057845	7248273.01240592	17053335.4099151
Salmonella Typhi	Third genereration cephalosporin resistance (3GCR)	Global	Global	2013	531622.695296926	316951.193546847	895985.069733451	10633943.0676682	6894491.14342179	16239527.6826787
Salmonella Typhi	Third genereration cephalosporin resistance (3GCR)	Global	Global	2014	493196.581412298	291174.527307321	830863.078525523	10279649.9631209	6669496.28092182	15725498.7547947
Salmonella Typhi	Third genereration cephalosporin resistance (3GCR)	Global	Global	2015	462684.913088787	273036.660171379	780182.823508378	9982285.01290563	6462981.90975504	15279738.6660979
Salmonella Typhi	Third genereration cephalosporin resistance (3GCR)	Global	Global	2016	521189.856403112	312727.800871292	880766.879450353	9661180.67148148	6219710.3546734	14736288.3747025
Salmonella Typhi	Third genereration cephalosporin resistance (3GCR)	Global	Global	2017	607922.828429969	364473.511806547	1011334.82342312	9317698.810034	5967600.31211215	14272830.6367305
Salmonella Typhi	Third genereration cephalosporin resistance (3GCR)	Global	Global	2018	816516.137683557	509805.568563712	1305254.24304236	8794324.83338696	5653693.27205626	13366695.3569171
Salmonella Typhi	Third genereration cephalosporin resistance (3GCR)	Global	Global	2019	1313468.06223757	820107.912234432	2048669.79836631	8297372.90883294	5340921.69038336	12613061.5464919
Salmonella Typhi	Third genereration cephalosporin resistance (3GCR)	North Africa and Middle East	North Africa and Middle East	1990	2382.5949122012	881.146089176809	5341.20459386454	348225.886709121	218886.506550844	528082.214655586
Salmonella Typhi	Third genereration cephalosporin resistance (3GCR)	North Africa and Middle East	North Africa and Middle East	1991	2420.52669983289	907.733363308412	5362.47092324233	344752.155361978	216624.897062117	522690.716861738
Salmonella Typhi	Third genereration cephalosporin resistance (3GCR)	North Africa and Middle East	North Africa and Middle East	1992	2462.51177382182	932.885946196892	5431.57183526388	341292.685065476	214322.166782725	516594.124768082
Salmonella Typhi	Third genereration cephalosporin resistance (3GCR)	North Africa and Middle East	North Africa and Middle East	1993	2493.76879004602	955.870309785209	5534.94906843884	337015.128799583	211504.138194162	508842.00241592
Salmonella Typhi	Third genereration cephalosporin resistance (3GCR)	North Africa and Middle East	North Africa and Middle East	1994	2514.97690793587	966.829938857466	5576.25964735711	331710.892467855	208237.131532132	499530.69786968
Salmonella Typhi	Third genereration cephalosporin resistance (3GCR)	North Africa and Middle East	North Africa and Middle East	1995	2532.61530029177	976.72804730713	5568.93311900323	326078.565112183	204782.414398616	489791.018313884
Salmonella Typhi	Third genereration cephalosporin resistance (3GCR)	North Africa and Middle East	North Africa and Middle East	1996	2548.71278955656	984.049174717196	5580.64917612074	320265.498184157	201013.954704924	481355.539572119
Salmonella Typhi	Third genereration cephalosporin resistance (3GCR)	North Africa and Middle East	North Africa and Middle East	1997	2561.61687573401	990.52134055468	5562.35432265871	314061.32737997803	197194.522715499	473399.92344417
Salmonella Typhi	Third genereration cephalosporin resistance (3GCR)	North Africa and Middle East	North Africa and Middle East	1998	2568.91809120815	987.666801221461	5569.02624542535	307319.365890278	193040.579378231	464552.785315227
Salmonella Typhi	Third genereration cephalosporin resistance (3GCR)	North Africa and Middle East	North Africa and Middle East	1999	2573.07498614004	991.265475509605	5515.40433032428	300308.835955044	188808.553939856	455267.472037193
Salmonella Typhi	Third genereration cephalosporin resistance (3GCR)	North Africa and Middle East	North Africa and Middle East	2000	2577.72877389797	995.309256296452	5554.25405600055	293445.64412848	184809.666185663	446191.725730245
Salmonella Typhi	Third genereration cephalosporin resistance (3GCR)	North Africa and Middle East	North Africa and Middle East	2001	2582.48031618329	996.739225371708	5582.43145221615	286864.337040815	181697.765451042	436242.674091891
Salmonella Typhi	Third genereration cephalosporin resistance (3GCR)	North Africa and Middle East	North Africa and Middle East	2002	2585.74866490782	998.422363480856	5482.02595203411	280547.491128401	178749.459524407	426279.562919906
Salmonella Typhi	Third genereration cephalosporin resistance (3GCR)	North Africa and Middle East	North Africa and Middle East	2003	2593.99396268184	1003.75858015473	5484.3501294506	274169.424500638	175683.751525863	416841.839919156
Salmonella Typhi	Third genereration cephalosporin resistance (3GCR)	North Africa and Middle East	North Africa and Middle East	2004	2602.38044281433	1010.2511048591	5467.68310528618	267714.863478566	171448.05168223	408194.328095931
Salmonella Typhi	Third genereration cephalosporin resistance (3GCR)	North Africa and Middle East	North Africa and Middle East	2005	2600.40309854129	1009.62305171579	5469.60998062451	261149.605858586	167045.000953491	399430.751238269
Salmonella Typhi	Third genereration cephalosporin resistance (3GCR)	North Africa and Middle East	North Africa and Middle East	2006	2592.7590190835	1012.48514275926	5497.49913301826	254370.055708264	163005.103567409	387585.620222797
Salmonella Typhi	Third genereration cephalosporin resistance (3GCR)	North Africa and Middle East	North Africa and Middle East	2007	2591.07004220779	1017.84614819212	5494.26630556379	247824.800394519	159177.340917846	376446.918585523
Salmonella Typhi	Third genereration cephalosporin resistance (3GCR)	North Africa and Middle East	North Africa and Middle East	2008	2594.13535785983	1033.00154395585	5471.8257942704	241530.575072288	155542.328718397	367200.965769579
Salmonella Typhi	Third genereration cephalosporin resistance (3GCR)	North Africa and Middle East	North Africa and Middle East	2009	2591.33151688776	1034.20040849336	5498.20361673515	235097.888001538	151833.078398529	356513.961590334
Salmonella Typhi	Third genereration cephalosporin resistance (3GCR)	North Africa and Middle East	North Africa and Middle East	2010	2590.9949959341	1032.57354255726	5494.00057317892	228690.197544562	148095.789939686	345186.24295256
Salmonella Typhi	Third genereration cephalosporin resistance (3GCR)	North Africa and Middle East	North Africa and Middle East	2011	2598.20939545175	1039.81448811851	5495.40971408349	222473.068542592	144268.909569397	337721.733829923
Salmonella Typhi	Third genereration cephalosporin resistance (3GCR)	North Africa and Middle East	North Africa and Middle East	2012	2592.96663381415	1040.76602056437	5484.1249764156	216265.946374396	140329.101494137	326563.420943125
Salmonella Typhi	Third genereration cephalosporin resistance (3GCR)	North Africa and Middle East	North Africa and Middle East	2013	2583.65379680156	1039.14032848523	5536.7401276079	210156.227233218	136433.755909322	317584.401310884
Salmonella Typhi	Third genereration cephalosporin resistance (3GCR)	North Africa and Middle East	North Africa and Middle East	2014	2958.06095591527	1190.37521860168	6307.11623499922	203760.933626171	132340.934043502	308194.733000193
Salmonella Typhi	Third genereration cephalosporin resistance (3GCR)	North Africa and Middle East	North Africa and Middle East	2015	2947.37755944053	1185.8343996954	6299.80571700191	198320.046359259	128962.048803759	300020.503315459
Salmonella Typhi	Third genereration cephalosporin resistance (3GCR)	North Africa and Middle East	North Africa and Middle East	2016	3001.72431563629	1220.13978010867	6442.08910319817	193769.456439613	127229.414936118	290753.05779173
Salmonella Typhi	Third genereration cephalosporin resistance (3GCR)	North Africa and Middle East	North Africa and Middle East	2017	3005.96806644046	1236.64283147682	6425.46924371683	189843.371638233	125291.142511794	283232.929231935
Salmonella Typhi	Third genereration cephalosporin resistance (3GCR)	North Africa and Middle East	North Africa and Middle East	2018	3006.33751563405	1216.57512239505	6400.06094594915	185728.313397	120993.856761338	280977.836839516
Salmonella Typhi	Third genereration cephalosporin resistance (3GCR)	North Africa and Middle East	North Africa and Middle East	2019	3078.08167500517	1248.5511672804	6536.96103586242	185656.569237629	120942.932038472	280820.864177151
Salmonella Typhi	Third genereration cephalosporin resistance (3GCR)	South Asia	South Asia	1990	284291.615276938	146847.626150899	535313.892185039	13815450.00463	8782570.81094614	21340626.3905598
Salmonella Typhi	Third genereration cephalosporin resistance (3GCR)	South Asia	South Asia	1991	285701.597855566	149191.569283749	533166.076908186	13499337.9953415	8593065.08464016	20848345.4101793
Salmonella Typhi	Third genereration cephalosporin resistance (3GCR)	South Asia	South Asia	1992	286958.516339458	150745.860985885	530429.339566803	13190269.4672607	8406577.41897814	20366875.1591702
Salmonella Typhi	Third genereration cephalosporin resistance (3GCR)	South Asia	South Asia	1993	289343.683732755	152934.20329074	532107.538404752	12883514.3258177	8221438.47179039	19889765.6350725
Salmonella Typhi	Third genereration cephalosporin resistance (3GCR)	South Asia	South Asia	1994	291139.319977562	154514.246186138	527614.958079001	12586491.5797898	8041845.49692031	19428338.8215585
Salmonella Typhi	Third genereration cephalosporin resistance (3GCR)	South Asia	South Asia	1995	294716.400581026	157522.073371502	531679.961752752	12312933.6543029	7873230.12003152	19006261.8843364
Salmonella Typhi	Third genereration cephalosporin resistance (3GCR)	South Asia	South Asia	1996	299674.775864361	160952.592299751	539334.439367022	12050243.9870914	7703149.18413977	18596721.5125213
Salmonella Typhi	Third genereration cephalosporin resistance (3GCR)	South Asia	South Asia	1997	301940.362438828	164267.47903116	537605.826309663	11779998.1822867	7527518.9038115	18173344.7732453
Salmonella Typhi	Third genereration cephalosporin resistance (3GCR)	South Asia	South Asia	1998	309136.462036071	169386.069485236	551949.10916651	11503475.8698035	7346891.92753657	17742933.0736962
Salmonella Typhi	Third genereration cephalosporin resistance (3GCR)	South Asia	South Asia	1999	314845.756960687	173655.799590771	564671.747221261	11238538.6649599	7174214.11816807	17330772.0457426
Salmonella Typhi	Third genereration cephalosporin resistance (3GCR)	South Asia	South Asia	2000	320659.571256277	178092.90308161	567324.554797511	10983803.492144	7010153.53333002	16934503.4024074
Salmonella Typhi	Third genereration cephalosporin resistance (3GCR)	South Asia	South Asia	2001	316409.570435546	177296.870104022	554144.20865433	10736494.5624031	6851299.25876225	16538083.5235921
Salmonella Typhi	Third genereration cephalosporin resistance (3GCR)	South Asia	South Asia	2002	320504.689955368	180560.365272745	558997.236258812	10473012.718497	6686369.21440424	16121302.3569572
Salmonella Typhi	Third genereration cephalosporin resistance (3GCR)	South Asia	South Asia	2003	325098.84286124	183812.521893055	564095.418138917	10213230.664393	6532102.98960913	15708979.9971
Salmonella Typhi	Third genereration cephalosporin resistance (3GCR)	South Asia	South Asia	2004	322533.991225841	184003.028559235	554438.520660753	9973278.94377124	6380476.89476794	15322077.6425584
Salmonella Typhi	Third genereration cephalosporin resistance (3GCR)	South Asia	South Asia	2005	331780.774305867	190132.023448907	572326.173427661	9738891.98921256	6219120.48288136	14942328.2236312
Salmonella Typhi	Third genereration cephalosporin resistance (3GCR)	South Asia	South Asia	2006	332801.048352118	191829.828487653	576060.75544155	9536009.92824088	6087369.92507313	14600791.2210883
Salmonella Typhi	Third genereration cephalosporin resistance (3GCR)	South Asia	South Asia	2007	335783.745930888	194814.690292712	577202.355403068	9348721.23473598	5964525.98019939	14279016.9273644
Salmonella Typhi	Third genereration cephalosporin resistance (3GCR)	South Asia	South Asia	2008	329327.876418085	191736.70733051	567327.964533439	9175866.08328054	5849137.35763119	13975849.1058119
Salmonella Typhi	Third genereration cephalosporin resistance (3GCR)	South Asia	South Asia	2009	326506.741729405	190018.743858614	565600.439830271	8987301.44678804	5728495.50429044	13738268.2298575
Salmonella Typhi	Third genereration cephalosporin resistance (3GCR)	South Asia	South Asia	2010	320333.731863658	186481.734551024	553955.459307527	8775454.65752571	5594710.75152645	13417561.4461763
Salmonella Typhi	Third genereration cephalosporin resistance (3GCR)	South Asia	South Asia	2011	320600.886269619	187425.011576184	557809.136956802	8513362.32892753	5438814.94129271	12993240.2881397
Salmonella Typhi	Third genereration cephalosporin resistance (3GCR)	South Asia	South Asia	2012	349859.029040666	204629.569006742	610594.498102715	8184178.78538637	5232790.08343489	12546662.5684416
Salmonella Typhi	Third genereration cephalosporin resistance (3GCR)	South Asia	South Asia	2013	478075.840948353	281469.325084391	827736.217822617	7743595.02348936	4940605.25163342	11879531.0642595
Salmonella Typhi	Third genereration cephalosporin resistance (3GCR)	South Asia	South Asia	2014	430980.423554785	251602.370280349	742878.138488989	7492982.22899649	4795808.02712907	11543897.1336211
Salmonella Typhi	Third genereration cephalosporin resistance (3GCR)	South Asia	South Asia	2015	400517.662666407	233732.250847939	695047.732190032	7268819.57013573	4657466.28445038	11249782.3648543
Salmonella Typhi	Third genereration cephalosporin resistance (3GCR)	South Asia	South Asia	2016	457501.619338835	268453.141103698	791522.510132752	7007965.89301272	4459841.56704478	10845145.635282
Salmonella Typhi	Third genereration cephalosporin resistance (3GCR)	South Asia	South Asia	2017	543798.360937592	322310.008757434	917695.710277047	6709501.04199195	4221402.70581547	10403714.8569609
Salmonella Typhi	Third genereration cephalosporin resistance (3GCR)	South Asia	South Asia	2018	751564.60252483	470778.596030479	1177468.82291692	6204849.60429852	3920997.89340357	9657798.09665689
Salmonella Typhi	Third genereration cephalosporin resistance (3GCR)	South Asia	South Asia	2019	1247042.3971088901	782227.224479333	1918397.18498752	5709371.80971445	3603531.00488186	8905836.67971736
Salmonella Typhi	Third genereration cephalosporin resistance (3GCR)	Southeast Asia, East Asia and Oceania	Southeast Asia, East Asia and Oceania	1990	16714.2394655289	6247.49974966002	40366.9773950365	2545804.54171689	1607939.42702193	3840897.69987475
Salmonella Typhi	Third genereration cephalosporin resistance (3GCR)	Southeast Asia, East Asia and Oceania	Southeast Asia, East Asia and Oceania	1991	16657.4367373335	6332.10368977506	39276.5481454986	2491898.00151531	1585200.05963519	3751871.65965083
Salmonella Typhi	Third genereration cephalosporin resistance (3GCR)	Southeast Asia, East Asia and Oceania	Southeast Asia, East Asia and Oceania	1992	16588.351612197	6508.55959156195	38548.0911014291	2436504.88373431	1561684.1138353	3658697.22496463
Salmonella Typhi	Third genereration cephalosporin resistance (3GCR)	Southeast Asia, East Asia and Oceania	Southeast Asia, East Asia and Oceania	1993	16518.389791513	6668.29259440705	37660.4957821663	2380429.14989957	1530090.85830548	3567279.58405099
Salmonella Typhi	Third genereration cephalosporin resistance (3GCR)	Southeast Asia, East Asia and Oceania	Southeast Asia, East Asia and Oceania	1994	16458.7936123402	6714.36950629272	37328.9904729963	2324658.82035762	1497743.6872605	3477462.02000624
Salmonella Typhi	Third genereration cephalosporin resistance (3GCR)	Southeast Asia, East Asia and Oceania	Southeast Asia, East Asia and Oceania	1995	16422.2560642822	6748.91811181877	37374.9541516475	2270382.52125174	1465181.58669962	3381611.90262801
Salmonella Typhi	Third genereration cephalosporin resistance (3GCR)	Southeast Asia, East Asia and Oceania	Southeast Asia, East Asia and Oceania	1996	16367.7400699754	6752.13912464398	37662.8207914778	2213994.36754838	1432581.32117686	3291657.45678538
Salmonella Typhi	Third genereration cephalosporin resistance (3GCR)	Southeast Asia, East Asia and Oceania	Southeast Asia, East Asia and Oceania	1997	16256.8053995403	6726.75492394619	37342.421021549	2153194.25843323	1396300.04415946	3196268.55035394
Salmonella Typhi	Third genereration cephalosporin resistance (3GCR)	Southeast Asia, East Asia and Oceania	Southeast Asia, East Asia and Oceania	1998	16118.2486475453	6687.81473496086	37131.6403842983	2091066.53332256	1358879.45823802	3100280.73616889
Salmonella Typhi	Third genereration cephalosporin resistance (3GCR)	Southeast Asia, East Asia and Oceania	Southeast Asia, East Asia and Oceania	1999	15996.1834589568	6638.32823185805	36810.8581391895	2030802.61095559	1322646.32484373	3008303.35339747
Salmonella Typhi	Third genereration cephalosporin resistance (3GCR)	Southeast Asia, East Asia and Oceania	Southeast Asia, East Asia and Oceania	2000	15923.4951464854	6615.29933257929	36854.1122915032	1976140.73115595	1290130.08790926	2925357.06506397
Salmonella Typhi	Third genereration cephalosporin resistance (3GCR)	Southeast Asia, East Asia and Oceania	Southeast Asia, East Asia and Oceania	2001	15897.5081787356	6655.35008990226	36540.8008142928	1926613.51260878	1258576.68339814	2858133.42611794
Salmonella Typhi	Third genereration cephalosporin resistance (3GCR)	Southeast Asia, East Asia and Oceania	Southeast Asia, East Asia and Oceania	2002	15886.8217835769	6670.54193430022	36279.116534762	1879096.43779495	1227756.1768889	2792769.01463724
Salmonella Typhi	Third genereration cephalosporin resistance (3GCR)	Southeast Asia, East Asia and Oceania	Southeast Asia, East Asia and Oceania	2003	15887.4366399752	6702.77660945163	36348.4109133848	1833681.55601796	1197770.3018078	2728650.28408785
Salmonella Typhi	Third genereration cephalosporin resistance (3GCR)	Southeast Asia, East Asia and Oceania	Southeast Asia, East Asia and Oceania	2004	15897.0126512188	6693.16228265909	36665.8222524751	1790283.2518174	1168775.85213783	2661513.79055436
Salmonella Typhi	Third genereration cephalosporin resistance (3GCR)	Southeast Asia, East Asia and Oceania	Southeast Asia, East Asia and Oceania	2005	15916.4802008946	6691.42972377396	36971.525907111	1749709.75692515	1141711.97259535	2605166.67631768
Salmonella Typhi	Third genereration cephalosporin resistance (3GCR)	Southeast Asia, East Asia and Oceania	Southeast Asia, East Asia and Oceania	2006	15951.3193141185	6716.00582477724	36803.1802902347	1713518.88636089	1117845.96305064	2549395.16839329
Salmonella Typhi	Third genereration cephalosporin resistance (3GCR)	Southeast Asia, East Asia and Oceania	Southeast Asia, East Asia and Oceania	2007	15993.4009752679	6749.12825123086	36646.3391511757	1680193.08213535	1096811.47397427	2496639.12095272
Salmonella Typhi	Third genereration cephalosporin resistance (3GCR)	Southeast Asia, East Asia and Oceania	Southeast Asia, East Asia and Oceania	2008	16043.4637328812	6764.08026312356	36505.4973517953	1646159.72550843	1076385.87830168	2445211.94050206
Salmonella Typhi	Third genereration cephalosporin resistance (3GCR)	Southeast Asia, East Asia and Oceania	Southeast Asia, East Asia and Oceania	2009	16059.1059024159	6733.32774250802	36592.6062924041	1609742.27948506	1052153.81174618	2390667.51368577
Salmonella Typhi	Third genereration cephalosporin resistance (3GCR)	Southeast Asia, East Asia and Oceania	Southeast Asia, East Asia and Oceania	2010	16051.596892425	6705.21025768828	36679.1794240095	1570273.09460355	1026083.44460083	2331601.27690682
Salmonella Typhi	Third genereration cephalosporin resistance (3GCR)	Southeast Asia, East Asia and Oceania	Southeast Asia, East Asia and Oceania	2011	15887.8219498641	6667.14053098252	36265.1112011715	1515281.55576591	994401.064114748	2255238.56914957
Salmonella Typhi	Third genereration cephalosporin resistance (3GCR)	Southeast Asia, East Asia and Oceania	Southeast Asia, East Asia and Oceania	2012	15551.8307876365	6520.86199275355	35188.6404219655	1441976.11284606	944947.967330434	2146087.43969616
Salmonella Typhi	Third genereration cephalosporin resistance (3GCR)	Southeast Asia, East Asia and Oceania	Southeast Asia, East Asia and Oceania	2013	15129.3138259196	6343.61935983705	34483.8165756758	1362963.72962363	890202.93342596	2030161.94261364
Salmonella Typhi	Third genereration cephalosporin resistance (3GCR)	Southeast Asia, East Asia and Oceania	Southeast Asia, East Asia and Oceania	2014	17046.3807921854	7157.18257417607	38640.8904190418	1288780.22378332	838231.009043345	1919730.26404311
Salmonella Typhi	Third genereration cephalosporin resistance (3GCR)	Southeast Asia, East Asia and Oceania	Southeast Asia, East Asia and Oceania	2015	16814.2280230306	7106.76645392903	38029.4497411102	1237839.54851375	803502.16046177	1838374.99049797
Salmonella Typhi	Third genereration cephalosporin resistance (3GCR)	Southeast Asia, East Asia and Oceania	Southeast Asia, East Asia and Oceania	2016	17070.474845704	7206.64145278314	38194.9683526091	1201956.11395847	779463.138610975	1789761.23341334
Salmonella Typhi	Third genereration cephalosporin resistance (3GCR)	Southeast Asia, East Asia and Oceania	Southeast Asia, East Asia and Oceania	2017	17134.2410952183	7227.63084610007	38070.353825499296	1178708.0509223	763488.297627896	1756050.5552384
Salmonella Typhi	Third genereration cephalosporin resistance (3GCR)	Southeast Asia, East Asia and Oceania	Southeast Asia, East Asia and Oceania	2018	17530.1305485823	7257.20726673867	39033.086451493196	1180598.78909814	760833.613972254	1762956.53928308
Salmonella Typhi	Third genereration cephalosporin resistance (3GCR)	Southeast Asia, East Asia and Oceania	Southeast Asia, East Asia and Oceania	2019	17969.878391227	7348.18950602824	40442.7529225058	1180159.0412555	760032.415255674	1762224.7081499
Salmonella Typhi	Third genereration cephalosporin resistance (3GCR)	Sub-Saharan Africa	Sub-Saharan Africa	1990	26761.5132590503	10561.8441940108	62791.591213042	1667141.38543002	1031372.1346628	2542060.51142366
Salmonella Typhi	Third genereration cephalosporin resistance (3GCR)	Sub-Saharan Africa	Sub-Saharan Africa	1991	27229.1446410278	10787.969867489	64081.5790226896	1645141.02752975	1022307.8100684	2501474.65341051
Salmonella Typhi	Third genereration cephalosporin resistance (3GCR)	Sub-Saharan Africa	Sub-Saharan Africa	1992	27641.5937617987	11027.538434924	65301.8796070434	1620442.84389063	1011167.8222048	2456141.85165852
Salmonella Typhi	Third genereration cephalosporin resistance (3GCR)	Sub-Saharan Africa	Sub-Saharan Africa	1993	28096.3637291528	11279.5821255984	65938.7410196014	1597162.83636953	999142.929045772	2412616.67798324
Salmonella Typhi	Third genereration cephalosporin resistance (3GCR)	Sub-Saharan Africa	Sub-Saharan Africa	1994	28615.5113165382	11574.1463922158	67022.1296145497	1580791.90771023	990084.832196166	2379607.02632455
Salmonella Typhi	Third genereration cephalosporin resistance (3GCR)	Sub-Saharan Africa	Sub-Saharan Africa	1995	29244.4939075678	12011.6994188107	68484.8908334816	1572644.7281527	985571.236459085	2359512.60927486
Salmonella Typhi	Third genereration cephalosporin resistance (3GCR)	Sub-Saharan Africa	Sub-Saharan Africa	1996	29854.6091094431	12349.2591694957	69664.0255117459	1566780.30186985	987279.203487096	2347951.42040201
Salmonella Typhi	Third genereration cephalosporin resistance (3GCR)	Sub-Saharan Africa	Sub-Saharan Africa	1997	30315.919462026	12592.6252550322	70968.5381241962	1555773.07229287	986862.247571331	2327519.43846265
Salmonella Typhi	Third genereration cephalosporin resistance (3GCR)	Sub-Saharan Africa	Sub-Saharan Africa	1998	30673.0509055318	12879.1278818662	71113.6175540146	1540738.41364858	984045.000329665	2300611.68114661
Salmonella Typhi	Third genereration cephalosporin resistance (3GCR)	Sub-Saharan Africa	Sub-Saharan Africa	1999	30977.3729764261	13156.0340193676	71428.9504191485	1524803.49698058	979916.572528709	2272770.63710964
Salmonella Typhi	Third genereration cephalosporin resistance (3GCR)	Sub-Saharan Africa	Sub-Saharan Africa	2000	31346.5104354088	13453.0875169234	71597.4222478668	1511324.98077908	976020.6995309	2250153.78617608
Salmonella Typhi	Third genereration cephalosporin resistance (3GCR)	Sub-Saharan Africa	Sub-Saharan Africa	2001	32090.5171588176	13832.9067197429	72931.2383680718	1497838.48182436	966838.293105337	2234583.21650726
Salmonella Typhi	Third genereration cephalosporin resistance (3GCR)	Sub-Saharan Africa	Sub-Saharan Africa	2002	32144.6167906351	14028.9722711096	72824.054956771	1481596.30249913	955918.386348861	2214487.65862614
Salmonella Typhi	Third genereration cephalosporin resistance (3GCR)	Sub-Saharan Africa	Sub-Saharan Africa	2003	32664.1054139337	14198.1650585335	73426.9298771164	1462831.55797918	943005.56391429	2190166.20761848
Salmonella Typhi	Third genereration cephalosporin resistance (3GCR)	Sub-Saharan Africa	Sub-Saharan Africa	2004	32727.2894897867	14444.8930723899	73097.8044426214	1444737.95642104	930446.329028808	2164058.20731785
Salmonella Typhi	Third genereration cephalosporin resistance (3GCR)	Sub-Saharan Africa	Sub-Saharan Africa	2005	32777.1923442306	14509.7664928204	72859.4774615194	1429416.87354195	919526.091260502	2143707.81438342
Salmonella Typhi	Third genereration cephalosporin resistance (3GCR)	Sub-Saharan Africa	Sub-Saharan Africa	2006	33301.5397447057	14923.5058992781	73719.4401308846	1415886.3157388	909454.221161675	2119645.54543582
Salmonella Typhi	Third genereration cephalosporin resistance (3GCR)	Sub-Saharan Africa	Sub-Saharan Africa	2007	33648.389092371	15153.5049274841	74097.2033899153	1402631.72657877	899567.549974667	2096604.51638233
Salmonella Typhi	Third genereration cephalosporin resistance (3GCR)	Sub-Saharan Africa	Sub-Saharan Africa	2008	34175.4373764553	15372.7727144269	75550.062016644	1389233.98796968	889773.5202752	2072198.61269114
Salmonella Typhi	Third genereration cephalosporin resistance (3GCR)	Sub-Saharan Africa	Sub-Saharan Africa	2009	34551.9304840432	15632.6806723027	76710.0213746431	1375925.29707828	880244.789962903	2047084.54615426
Salmonella Typhi	Third genereration cephalosporin resistance (3GCR)	Sub-Saharan Africa	Sub-Saharan Africa	2010	35064.5557634969	15815.8036836371	77604.8139979241	1362342.85079495	870878.773174365	2021697.22786376
Salmonella Typhi	Third genereration cephalosporin resistance (3GCR)	Sub-Saharan Africa	Sub-Saharan Africa	2011	35074.2080060664	15845.487337417	77622.4756560432	1348609.50776131	862799.515281648	2000968.15972093
Salmonella Typhi	Third genereration cephalosporin resistance (3GCR)	Sub-Saharan Africa	Sub-Saharan Africa	2012	35528.211745902	16218.6050543941	78355.0959151442	1333395.36117768	853916.414453909	1978230.11264086
Salmonella Typhi	Third genereration cephalosporin resistance (3GCR)	Sub-Saharan Africa	Sub-Saharan Africa	2013	35833.886725852	16545.7197174351	78339.1527789473	1317228.08732203	844755.612464146	1954173.92916517
Salmonella Typhi	Third genereration cephalosporin resistance (3GCR)	Sub-Saharan Africa	Sub-Saharan Africa	2014	42211.7161094121	19698.8469846108	90671.3762912454	1294126.5767149	830417.920688338	1921444.8030264
Salmonella Typhi	Third genereration cephalosporin resistance (3GCR)	Sub-Saharan Africa	Sub-Saharan Africa	2015	42405.6448399093	19835.4820695322	89667.837130722	1277305.84789688	820926.625313313	1896507.93106436
Salmonella Typhi	Third genereration cephalosporin resistance (3GCR)	Sub-Saharan Africa	Sub-Saharan Africa	2016	43616.0379029364	20427.6538491095	92041.1308436675	1257489.20807068	807002.201410965	1866659.26869902
Salmonella Typhi	Third genereration cephalosporin resistance (3GCR)	Sub-Saharan Africa	Sub-Saharan Africa	2017	43984.2583307185	20662.5023679408	93084.7192293998	1239646.34548151	794401.082037505	1839678.256231
Salmonella Typhi	Third genereration cephalosporin resistance (3GCR)	Sub-Saharan Africa	Sub-Saharan Africa	2018	44415.067094511	20888.1240375827	93270.7102445308	1223148.1265933	783730.473265245	1815659.02282375
Salmonella Typhi	Third genereration cephalosporin resistance (3GCR)	Sub-Saharan Africa	Sub-Saharan Africa	2019	45377.7050624477	21059.8272842195	95221.8627152801	1222185.48862537	783237.364652193	1814033.61238851
Salmonella Paratyphi A	Multidrug resistance (MDR)	Global	Global	1990	603278.016836997	128384.828902632	1741280.80834968	5948140.91980609	3612567.04686456	9760185.19511712
Salmonella Paratyphi A	Multidrug resistance (MDR)	Global	Global	1991	570366.7211718	153238.180495337	1396716.6162438	5824169.19831531	3546047.40078976	9597456.9885045
Salmonella Paratyphi A	Multidrug resistance (MDR)	Global	Global	1992	605327.60700915	219135.383115196	1330507.67563395	5637759.9072857	3469218.31225289	9336154.92000342
Salmonella Paratyphi A	Multidrug resistance (MDR)	Global	Global	1993	491745.117429429	193528.206242372	1122189.79500925	5604540.00339567	3425438.01874538	9106386.96761424
Salmonella Paratyphi A	Multidrug resistance (MDR)	Global	Global	1994	295772.942267252	113478.834270444	635656.448187224	5662465.67241059	3441010.15640496	9363619.94681281
Salmonella Paratyphi A	Multidrug resistance (MDR)	Global	Global	1995	312934.458305866	116451.157873927	684190.850094959	5524530.41300364	3346213.59251428	9081733.25555655
Salmonella Paratyphi A	Multidrug resistance (MDR)	Global	Global	1996	265925.878212661	118734.596868287	513504.699827925	5458724.04656543	3253855.24995527	8950939.29242165
Salmonella Paratyphi A	Multidrug resistance (MDR)	Global	Global	1997	402499.164450242	169559.375127851	763792.617239031	5203057.41279815	3126158.50007113	8443824.60477677
Salmonella Paratyphi A	Multidrug resistance (MDR)	Global	Global	1998	371393.640342466	159298.763757114	792668.653055743	5113686.83978231	3111604.78363599	8350161.08884321
Salmonella Paratyphi A	Multidrug resistance (MDR)	Global	Global	1999	342589.687077045	144382.694843439	668648.671287809	5026983.29015186	3034275.72002374	8278515.9823982
Salmonella Paratyphi A	Multidrug resistance (MDR)	Global	Global	2000	354038.12984444	165013.292368146	676454.543395831	4905903.53949123	2948678.89206669	7992449.4219113
Salmonella Paratyphi A	Multidrug resistance (MDR)	Global	Global	2001	292033.152023035	130454.413967792	555294.51229992	4857148.35810915	2906580.33765378	7915897.02530507
Salmonella Paratyphi A	Multidrug resistance (MDR)	Global	Global	2002	376586.850376353	180581.728884603	663463.113466027	4656971.18359652	2814904.03401297	7483651.95597681
Salmonella Paratyphi A	Multidrug resistance (MDR)	Global	Global	2003	340181.688763049	161387.557757271	626803.506445392	4578894.95770887	2774386.72449725	7429069.1469251
Salmonella Paratyphi A	Multidrug resistance (MDR)	Global	Global	2004	180930.716424191	82876.2392228371	350369.47191661	4629208.83769804	2787368.1575161	7555428.57330395
Salmonella Paratyphi A	Multidrug resistance (MDR)	Global	Global	2005	102271.842452997	43897.4286882969	196595.474156703	4607173.33124431	2784400.54247171	7547278.93385578
Salmonella Paratyphi A	Multidrug resistance (MDR)	Global	Global	2006	103175.349710065	44931.0988033157	201125.956706925	4511005.96780069	2720462.70511921	7326145.43919505
Salmonella Paratyphi A	Multidrug resistance (MDR)	Global	Global	2007	77089.6802128245	35708.0165773128	151441.046900735	4442862.78404369	2676180.47114648	7214683.47258407
Salmonella Paratyphi A	Multidrug resistance (MDR)	Global	Global	2008	67945.1261307451	31157.2212772532	132561.260134793	4359399.93308032	2627358.8968448	7069546.2191799
Salmonella Paratyphi A	Multidrug resistance (MDR)	Global	Global	2009	48919.5730040402	22228.5373255058	98039.8381331321	4286293.13565694	2589450.33200077	6934990.61993374
Salmonella Paratyphi A	Multidrug resistance (MDR)	Global	Global	2010	18695.3030355962	7345.53975383925	37968.7371548159	4225115.35565254	2559448.28784672	6854861.11382344
Salmonella Paratyphi A	Multidrug resistance (MDR)	Global	Global	2011	15160.6594762895	6004.98554049371	31587.5480821222	4142755.23780951	2535444.82231587	6703528.7935509
Salmonella Paratyphi A	Multidrug resistance (MDR)	Global	Global	2012	22132.8983293004	8494.97780290871	44652.3443229075	4056060.12517716	2481126.94663972	6548120.40509013
Salmonella Paratyphi A	Multidrug resistance (MDR)	Global	Global	2013	25327.2291711661	9698.98286503249	52879.5573311368	3975755.529171	2431865.45482693	6382135.22765182
Salmonella Paratyphi A	Multidrug resistance (MDR)	Global	Global	2014	27382.9990641129	10267.815541246	58247.5359921581	3895808.41711733	2392068.57609653	6369119.2182903
Salmonella Paratyphi A	Multidrug resistance (MDR)	Global	Global	2015	25337.990950226	8841.00674710555	54086.7686121666	3816265.34769901	2329658.86145372	6260665.0606627
Salmonella Paratyphi A	Multidrug resistance (MDR)	Global	Global	2016	15384.6637866705	4778.38536561893	38512.7944736798	3717025.99449304	2286389.9044456	6012257.73195914
Salmonella Paratyphi A	Multidrug resistance (MDR)	Global	Global	2017	10774.0817549592	2579.82381841137	28483.9171588269	3647124.3270532	2227657.48153113	5864642.64457492
Salmonella Paratyphi A	Multidrug resistance (MDR)	Global	Global	2018	8872.49103463346	2035.38300246818	25150.4029243658	3665834.17040805	2261878.20792026	5887338.97865497
Salmonella Paratyphi A	Multidrug resistance (MDR)	Global	Global	2019	6122.10495620554	1364.03830478476	16428.516826186	3668584.55648648	2261932.83628899	5891585.55032624
Salmonella Paratyphi A	Multidrug resistance (MDR)	South Asia	South Asia	1990	592809.047076389	126516.314019861	1717364.90257381	5710123.45713882	3459582.81262231	9372973.2381814
Salmonella Paratyphi A	Multidrug resistance (MDR)	South Asia	South Asia	1991	561153.866300729	151112.988836858	1373834.31926808	5599986.15981018	3406458.28190175	9260469.1490849
Salmonella Paratyphi A	Multidrug resistance (MDR)	South Asia	South Asia	1992	596018.297670644	214659.761405383	1307581.65323419	5427914.94537641	3339909.72395833	9002623.90397011
Salmonella Paratyphi A	Multidrug resistance (MDR)	South Asia	South Asia	1993	484559.810487587	189810.111739737	1112841.8711518	5405207.18509608	3299844.70643551	8798029.6191637
Salmonella Paratyphi A	Multidrug resistance (MDR)	South Asia	South Asia	1994	291681.644501539	111438.187017717	625922.072688674	5470318.73302004	3313865.97791758	9067535.56534323
Salmonella Paratyphi A	Multidrug resistance (MDR)	South Asia	South Asia	1995	308773.110701672	114345.430385244	677583.73212953	5339635.26076925	3222566.39500288	8787779.62282749
Salmonella Paratyphi A	Multidrug resistance (MDR)	South Asia	South Asia	1996	262963.169522593	116841.833145937	508225.86480051	5278103.84351656	3144514.50965876	8683659.97261233
Salmonella Paratyphi A	Multidrug resistance (MDR)	South Asia	South Asia	1997	399449.376002947	168456.314186465	756661.318102435	5028016.17202702	3019858.55620252	8170506.37949678
Salmonella Paratyphi A	Multidrug resistance (MDR)	South Asia	South Asia	1998	368779.64161524	157870.419583039	788474.597773236	4943521.85134715	3002633.420179	8084599.89779105
Salmonella Paratyphi A	Multidrug resistance (MDR)	South Asia	South Asia	1999	340356.559266688	143528.695438269	665681.69169894	4861360.63295614	2928459.95457916	8019817.25414312
Salmonella Paratyphi A	Multidrug resistance (MDR)	South Asia	South Asia	2000	352499.915302053	163925.479604628	674787.656547695	4743919.43177008	2850207.66197376	7754436.819711
Salmonella Paratyphi A	Multidrug resistance (MDR)	South Asia	South Asia	2001	290557.413536463	129640.467632572	550888.564074999	4698620.14301752	2798877.86212482	7685153.55610462
Salmonella Paratyphi A	Multidrug resistance (MDR)	South Asia	South Asia	2002	373510.422890952	179052.409421405	655384.490380389	4502992.78194156	2710083.58877935	7266657.05056337
Salmonella Paratyphi A	Multidrug resistance (MDR)	South Asia	South Asia	2003	336819.068593528	159896.237883954	620119.567339252	4428084.37685776	2681717.07467652	7188532.64423111
Salmonella Paratyphi A	Multidrug resistance (MDR)	South Asia	South Asia	2004	178661.987143162	81888.8342320274	345180.420580678	4480652.76208553	2695794.45551147	7332954.1037569
Salmonella Paratyphi A	Multidrug resistance (MDR)	South Asia	South Asia	2005	100713.833634043	43139.3569161355	194278.589304973	4462246.05446097	2695781.63230877	7316756.02749839
Salmonella Paratyphi A	Multidrug resistance (MDR)	South Asia	South Asia	2006	101686.883057019	44231.2317803706	197943.476021298	4374873.99895499	2635080.1959938	7148691.19072378
Salmonella Paratyphi A	Multidrug resistance (MDR)	South Asia	South Asia	2007	76052.0436051197	35223.5642810776	149478.20457606	4320420.5217773	2597284.07576266	7054263.96158615
Salmonella Paratyphi A	Multidrug resistance (MDR)	South Asia	South Asia	2008	67123.1863288852	30748.7535881792	131054.89731475	4252353.09268072	2556440.66011777	6929268.42873493
Salmonella Paratyphi A	Multidrug resistance (MDR)	South Asia	South Asia	2009	48261.4917306099	21856.9941976989	96476.3499178273	4192110.15624702	2528305.87497134	6799197.64936346
Salmonella Paratyphi A	Multidrug resistance (MDR)	South Asia	South Asia	2010	18456.7193762952	7245.74361466948	37675.6277106786	4136862.24968895	2501853.31772328	6729864.24540012
Salmonella Paratyphi A	Multidrug resistance (MDR)	South Asia	South Asia	2011	14918.3607206036	5890.9115881978	31204.8429918054	4042402.63844681	2466157.57739629	6571279.58343574
Salmonella Paratyphi A	Multidrug resistance (MDR)	South Asia	South Asia	2012	21662.2051626775	8242.0083364249	43614.1973502752	3924436.3608293	2395130.17719853	6369809.27313755
Salmonella Paratyphi A	Multidrug resistance (MDR)	South Asia	South Asia	2013	24611.1339679992	9385.23927080972	51691.3954825156	3805874.43870072	2324194.37244589	6146458.61101456
Salmonella Paratyphi A	Multidrug resistance (MDR)	South Asia	South Asia	2014	26462.9890621968	9798.44904298536	55914.063994177	3693380.76410851	2264988.50179816	6043282.10340394
Salmonella Paratyphi A	Multidrug resistance (MDR)	South Asia	South Asia	2015	24420.7410560764	8579.2887462531	52783.8531431682	3599760.56648622	2194944.18621418	5910172.47170653
Salmonella Paratyphi A	Multidrug resistance (MDR)	South Asia	South Asia	2016	14820.3576678582	4541.84620062126	37142.2247201217	3502609.06976074	2138497.5709716	5685732.75882619
Salmonella Paratyphi A	Multidrug resistance (MDR)	South Asia	South Asia	2017	10377.6714806216	2487.00096697361	27108.6211042915	3438047.11651013	2096500.07745767	5547937.14500202
Salmonella Paratyphi A	Multidrug resistance (MDR)	South Asia	South Asia	2018	8541.32671982252	1977.4250955916	24245.7274288707	3453298.30439966	2127369.68486569	5535993.741045
Salmonella Paratyphi A	Multidrug resistance (MDR)	South Asia	South Asia	2019	5892.65159876525	1317.66248266085	15777.4357898367	3455946.97952071	2127422.06057436	5560598.10301372
Salmonella Paratyphi A	Multidrug resistance (MDR)	Southeast Asia, East Asia and Oceania	Southeast Asia, East Asia and Oceania	1990	10468.9697606079	1956.68569213123	29551.4025049207	238017.462667271	143662.688570891	383616.700176277
Salmonella Paratyphi A	Multidrug resistance (MDR)	Southeast Asia, East Asia and Oceania	Southeast Asia, East Asia and Oceania	1991	9212.85487107074	2486.1125110878	24307.9232337982	224183.038505135	138195.265730193	355599.0062385
Salmonella Paratyphi A	Multidrug resistance (MDR)	Southeast Asia, East Asia and Oceania	Southeast Asia, East Asia and Oceania	1992	9309.3093385055	3085.70526048522	21448.7608587317	209844.961909289	131986.575032022	326487.720757572
Salmonella Paratyphi A	Multidrug resistance (MDR)	Southeast Asia, East Asia and Oceania	Southeast Asia, East Asia and Oceania	1993	7185.30694184216	2701.27173128674	16166.772714666	199332.818299588	127826.97853142	308533.23095606
Salmonella Paratyphi A	Multidrug resistance (MDR)	Southeast Asia, East Asia and Oceania	Southeast Asia, East Asia and Oceania	1994	4091.29776571298	1560.12964427931	8762.50819001701	192146.939390546	125030.914894753	290677.47656106
Salmonella Paratyphi A	Multidrug resistance (MDR)	Southeast Asia, East Asia and Oceania	Southeast Asia, East Asia and Oceania	1995	4161.34760419403	1483.35025951253	9152.12468267337	184895.152234398	120983.952056264	279627.879870328
Salmonella Paratyphi A	Multidrug resistance (MDR)	Southeast Asia, East Asia and Oceania	Southeast Asia, East Asia and Oceania	1996	2962.70869006768	1319.5065523755	6021.08393781012	180620.203048863	118644.283196151	272224.0554394
Salmonella Paratyphi A	Multidrug resistance (MDR)	Southeast Asia, East Asia and Oceania	Southeast Asia, East Asia and Oceania	1997	3049.78844729533	1281.68682392977	6175.72879458332	175041.24077113	115595.858975168	262459.813420542
Salmonella Paratyphi A	Multidrug resistance (MDR)	Southeast Asia, East Asia and Oceania	Southeast Asia, East Asia and Oceania	1998	2613.99872722644	1133.03078834414	5780.53886029987	170164.98843516	112532.111880819	256124.853856819
Salmonella Paratyphi A	Multidrug resistance (MDR)	Southeast Asia, East Asia and Oceania	Southeast Asia, East Asia and Oceania	1999	2233.1278103575	938.459396631188	4536.47105963061	165622.657195719	109862.209488815	248610.286987209
Salmonella Paratyphi A	Multidrug resistance (MDR)	Southeast Asia, East Asia and Oceania	Southeast Asia, East Asia and Oceania	2000	1538.21454238691	660.902344165888	3270.25205098218	161984.107721149	107499.944937555	243436.721952295
Salmonella Paratyphi A	Multidrug resistance (MDR)	Southeast Asia, East Asia and Oceania	Southeast Asia, East Asia and Oceania	2001	1475.73848657196	663.19907682437	3012.90948135804	158528.215091627	104970.66152112	237294.022244779
Salmonella Paratyphi A	Multidrug resistance (MDR)	Southeast Asia, East Asia and Oceania	Southeast Asia, East Asia and Oceania	2002	3076.42748540013	1414.54302598408	6156.09498236025	153978.401654957	101897.845529399	231443.771599054
Salmonella Paratyphi A	Multidrug resistance (MDR)	Southeast Asia, East Asia and Oceania	Southeast Asia, East Asia and Oceania	2003	3362.62016952072	1471.18476618679	6793.57007764144	150810.580851112	99874.7614896359	225819.593048462
Salmonella Paratyphi A	Multidrug resistance (MDR)	Southeast Asia, East Asia and Oceania	Southeast Asia, East Asia and Oceania	2004	2268.72928102955	1060.57854527065	4499.44196776633	148556.075612506	98491.0063608878	222112.629152146
Salmonella Paratyphi A	Multidrug resistance (MDR)	Southeast Asia, East Asia and Oceania	Southeast Asia, East Asia and Oceania	2005	1558.00881895312	652.974059380919	3096.06972192172	144927.276783336	96068.0151825924	216998.83841296
Salmonella Paratyphi A	Multidrug resistance (MDR)	Southeast Asia, East Asia and Oceania	Southeast Asia, East Asia and Oceania	2006	1488.46665304616	659.27252709816	2872.08491215697	136131.968845703	90467.7141544632	202673.91276027
Salmonella Paratyphi A	Multidrug resistance (MDR)	Southeast Asia, East Asia and Oceania	Southeast Asia, East Asia and Oceania	2007	1037.6366077048	470.711245318239	2082.02641567921	122442.262266394	82079.1836225991	181445.381160484
Salmonella Paratyphi A	Multidrug resistance (MDR)	Southeast Asia, East Asia and Oceania	Southeast Asia, East Asia and Oceania	2008	821.939801859944	356.898112424828	1691.36230800302	107046.840399598	72693.094556769	157412.081075397
Salmonella Paratyphi A	Multidrug resistance (MDR)	Southeast Asia, East Asia and Oceania	Southeast Asia, East Asia and Oceania	2009	658.081273430274	291.622253914656	1336.27593264323	94182.9794099219	64976.7485222564	137852.899724739
Salmonella Paratyphi A	Multidrug resistance (MDR)	Southeast Asia, East Asia and Oceania	Southeast Asia, East Asia and Oceania	2010	238.583659301072	96.756609622634	496.955884626264	88253.1059635896	61100.2763971265	128569.519067826
Salmonella Paratyphi A	Multidrug resistance (MDR)	Southeast Asia, East Asia and Oceania	Southeast Asia, East Asia and Oceania	2011	242.298755685951	93.6823982655205	506.231254282679	100352.599362696	68279.6615144041	147926.119248488
Salmonella Paratyphi A	Multidrug resistance (MDR)	Southeast Asia, East Asia and Oceania	Southeast Asia, East Asia and Oceania	2012	470.693166622965	190.123489846984	935.072568274727	131623.764347859	87471.5035508822	198530.820856483
Salmonella Paratyphi A	Multidrug resistance (MDR)	Southeast Asia, East Asia and Oceania	Southeast Asia, East Asia and Oceania	2013	716.095203166885	267.714704962204	1483.98033522465	169881.090470283	110588.284587739	260621.2685944
Salmonella Paratyphi A	Multidrug resistance (MDR)	Southeast Asia, East Asia and Oceania	Southeast Asia, East Asia and Oceania	2014	920.010001916041	354.089925720136	1986.0924780882	202427.653008816	130739.022200054	312559.483369078
Salmonella Paratyphi A	Multidrug resistance (MDR)	Southeast Asia, East Asia and Oceania	Southeast Asia, East Asia and Oceania	2015	917.249894149548	317.320414510751	1966.57179727847	216504.781212792	137984.128106598	333034.639320489
Salmonella Paratyphi A	Multidrug resistance (MDR)	Southeast Asia, East Asia and Oceania	Southeast Asia, East Asia and Oceania	2016	564.306118812281	146.873502069405	1403.24705634013	214416.924732299	136899.486237306	328746.867761318
Salmonella Paratyphi A	Multidrug resistance (MDR)	Southeast Asia, East Asia and Oceania	Southeast Asia, East Asia and Oceania	2017	396.410274337618	99.1649736559925	1105.5942251494	209077.210543066	132278.173963632	322105.086426966
Salmonella Paratyphi A	Multidrug resistance (MDR)	Southeast Asia, East Asia and Oceania	Southeast Asia, East Asia and Oceania	2018	331.164314810934	71.7292875260475	990.762244380743	212535.866008396	134853.64480902	329608.580596642
Salmonella Paratyphi A	Multidrug resistance (MDR)	Southeast Asia, East Asia and Oceania	Southeast Asia, East Asia and Oceania	2019	229.453357440284	46.547323161183	658.609152667765	212637.576965767	134925.756825151	329959.153343027
Salmonella Paratyphi A	Fluoroquinolone non-susceptibility (FQNS)	Global	Global	1990	40250.2660122907	11462.0485099145	100741.80939036	6511168.67063079	3872403.69183212	10757116.6218912
Salmonella Paratyphi A	Fluoroquinolone non-susceptibility (FQNS)	Global	Global	1991	36217.9775965321	9719.85045250792	93523.9657240579	6358317.94189058	3782549.82907273	10500897.5923485
Salmonella Paratyphi A	Fluoroquinolone non-susceptibility (FQNS)	Global	Global	1992	48072.8269802212	14281.2280043356	117137.325600714	6195014.68731463	3686093.42664988	10259908.5788171
Salmonella Paratyphi A	Fluoroquinolone non-susceptibility (FQNS)	Global	Global	1993	64374.7130784865	19536.86484441	157174.595879247	6031910.40774661	3590053.54293021	10011052.1988192
Salmonella Paratyphi A	Fluoroquinolone non-susceptibility (FQNS)	Global	Global	1994	88974.0510260356	28051.6308009559	214922.359422961	5869264.5636518	3495002.38262007	9726576.21192412
Salmonella Paratyphi A	Fluoroquinolone non-susceptibility (FQNS)	Global	Global	1995	263289.4262275	97728.2804631144	573125.058563052	5574175.44508201	3339336.72478793	9180419.28899631
Salmonella Paratyphi A	Fluoroquinolone non-susceptibility (FQNS)	Global	Global	1996	1768733.90613351	918414.675068235	3130277.13596933	3955916.01864458	2325977.64883925	6716374.92011351
Salmonella Paratyphi A	Fluoroquinolone non-susceptibility (FQNS)	Global	Global	1997	2128610.47487161	1170679.18568992	3696704.97029027	3476946.10237677	2038565.54339826	5890087.42154275
Salmonella Paratyphi A	Fluoroquinolone non-susceptibility (FQNS)	Global	Global	1998	1740269.4241552	907286.265621426	3057759.61681603	3744811.05596957	2198889.95598045	6336789.53852431
Salmonella Paratyphi A	Fluoroquinolone non-susceptibility (FQNS)	Global	Global	1999	1572926.94561934	812526.396252595	2789306.64551573	3796646.03160956	2222969.84155273	6425972.55485433
Salmonella Paratyphi A	Fluoroquinolone non-susceptibility (FQNS)	Global	Global	2000	3213201.32336933	1904323.46118115	5341138.59389498	2046740.34596633	1190244.63194956	3434497.53291135
Salmonella Paratyphi A	Fluoroquinolone non-susceptibility (FQNS)	Global	Global	2001	3809264.1616846	2264498.86906178	6292158.86478361	1339917.34844758	794782.812936935	2175005.10464649
Salmonella Paratyphi A	Fluoroquinolone non-susceptibility (FQNS)	Global	Global	2002	4022597.20055007	2395895.81211228	6635386.02500765	1010960.8334228	606855.767009458	1617291.15230091
Salmonella Paratyphi A	Fluoroquinolone non-susceptibility (FQNS)	Global	Global	2003	3977384.99436348	2366245.46134712	6538702.19731009	941691.652108441	565942.720757448	1496978.28779134
Salmonella Paratyphi A	Fluoroquinolone non-susceptibility (FQNS)	Global	Global	2004	4325543.08481105	2607964.96618202	7064577.66546428	484596.46931118	282163.711960254	819686.191232617
Salmonella Paratyphi A	Fluoroquinolone non-susceptibility (FQNS)	Global	Global	2005	4243002.30318082	2563587.60819306	6935145.51942634	466442.870516482	270014.668785322	790388.528339848
Salmonella Paratyphi A	Fluoroquinolone non-susceptibility (FQNS)	Global	Global	2006	4276661.34541111	2570710.72118286	6993212.47548921	337519.972099639	195513.715942737	571473.350197822
Salmonella Paratyphi A	Fluoroquinolone non-susceptibility (FQNS)	Global	Global	2007	4195107.69055757	2525221.80597992	6857669.46217372	324844.773698945	187635.055044007	550037.08727861
Salmonella Paratyphi A	Fluoroquinolone non-susceptibility (FQNS)	Global	Global	2008	4199989.21545456	2529671.35198932	6866157.79493863	227355.843756503	131094.590168265	385500.882722502
Salmonella Paratyphi A	Fluoroquinolone non-susceptibility (FQNS)	Global	Global	2009	4144520.59566229	2503547.85462621	6765654.39449794	190692.112998692	109499.723894675	324932.480828578
Salmonella Paratyphi A	Fluoroquinolone non-susceptibility (FQNS)	Global	Global	2010	4050731.10266706	2456241.5481449	6608884.60216584	193079.556021078	110787.917502142	332133.538683232
Salmonella Paratyphi A	Fluoroquinolone non-susceptibility (FQNS)	Global	Global	2011	3988060.09193903	2406985.04068745	6490690.09803301	169855.80534676	98319.8132942267	287380.937497911
Salmonella Paratyphi A	Fluoroquinolone non-susceptibility (FQNS)	Global	Global	2012	3879778.38658369	2341502.91177579	6267275.40057642	198414.636922769	115573.474829606	339981.579694941
Salmonella Paratyphi A	Fluoroquinolone non-susceptibility (FQNS)	Global	Global	2013	3828318.79749823	2344253.58419851	6197238.19490428	172763.960843934	100750.261223251	288410.622902825
Salmonella Paratyphi A	Fluoroquinolone non-susceptibility (FQNS)	Global	Global	2014	3731423.2612378	2288808.16576394	6071350.63759159	191768.154943638	111963.800608813	319137.889688568
Salmonella Paratyphi A	Fluoroquinolone non-susceptibility (FQNS)	Global	Global	2015	3646338.41720102	2234256.32420307	5961458.96331125	195264.921448221	114300.264828968	328403.664100702
Salmonella Paratyphi A	Fluoroquinolone non-susceptibility (FQNS)	Global	Global	2016	3535999.65876399	2176044.393577	5730184.57875339	196410.999515728	114843.286435694	332217.379315894
Salmonella Paratyphi A	Fluoroquinolone non-susceptibility (FQNS)	Global	Global	2017	3439350.59197769	2118587.07774449	5549292.2480506	218547.816830468	127042.521567626	374581.108453328
Salmonella Paratyphi A	Fluoroquinolone non-susceptibility (FQNS)	Global	Global	2018	3487863.15391568	2165782.26582879	5613471.17837672	186843.507527009	107942.334571397	318539.673491311
Salmonella Paratyphi A	Fluoroquinolone non-susceptibility (FQNS)	Global	Global	2019	3491000.95299134	2167545.63389249	5618481.59704776	183705.708451345	106133.84325167	312849.176788227
Salmonella Paratyphi A	Fluoroquinolone non-susceptibility (FQNS)	South Asia	South Asia	1990	37943.5274042494	10691.5404253588	95976.8358361057	6264988.97681096	3738135.87324815	10359845.0982188
Salmonella Paratyphi A	Fluoroquinolone non-susceptibility (FQNS)	South Asia	South Asia	1991	34299.9481265264	9188.17918780541	89216.7329556038	6126840.07798438	3653359.21961352	10144172.555314
Salmonella Paratyphi A	Fluoroquinolone non-susceptibility (FQNS)	South Asia	South Asia	1992	42551.1899532045	12163.7021243865	105850.481453852	5981382.05309385	3563668.68860537	9926643.22343788
Salmonella Paratyphi A	Fluoroquinolone non-susceptibility (FQNS)	South Asia	South Asia	1993	59784.6582415455	17701.651809468	148037.341742811	5829982.33734212	3472036.60675306	9692730.54496891
Salmonella Paratyphi A	Fluoroquinolone non-susceptibility (FQNS)	South Asia	South Asia	1994	83043.2252307055	25589.0382494484	202408.765053774	5678957.15229087	3381737.26087519	9432225.01448883
Salmonella Paratyphi A	Fluoroquinolone non-susceptibility (FQNS)	South Asia	South Asia	1995	251609.452563633	92137.3809041104	555548.239278221	5396798.91890728	3232148.77037653	8952436.66283302
Salmonella Paratyphi A	Fluoroquinolone non-susceptibility (FQNS)	South Asia	South Asia	1996	1749891.12272623	908174.13879693	3098431.94119795	3791175.89031293	2215194.04879151	6478253.46324858
Salmonella Paratyphi A	Fluoroquinolone non-susceptibility (FQNS)	South Asia	South Asia	1997	2108297.8801034	1159200.97512427	3665929.80488715	3319167.66792656	1922354.60695918	5661173.82380936
Salmonella Paratyphi A	Fluoroquinolone non-susceptibility (FQNS)	South Asia	South Asia	1998	1716956.59886749	893945.710339095	3026330.56861922	3595344.8940949	2082737.58367029	6122484.5211733095
Salmonella Paratyphi A	Fluoroquinolone non-susceptibility (FQNS)	South Asia	South Asia	1999	1540482.43702129	790094.402840556	2749857.75349647	3661234.75520153	2142543.90782491	6231736.52327331
Salmonella Paratyphi A	Fluoroquinolone non-susceptibility (FQNS)	South Asia	South Asia	2000	3172913.29913777	1876779.66712325	5287859.15198655	1923506.04793436	1108607.90638768	3256269.45796969
Salmonella Paratyphi A	Fluoroquinolone non-susceptibility (FQNS)	South Asia	South Asia	2001	3750032.10118885	2224104.40839846	6203346.94898744	1239145.45536513	729171.338704538	2022200.99196181
Salmonella Paratyphi A	Fluoroquinolone non-susceptibility (FQNS)	South Asia	South Asia	2002	3947319.68259224	2344767.87929126	6521962.30936194	929183.522240275	555953.336920848	1491089.73520256
Salmonella Paratyphi A	Fluoroquinolone non-susceptibility (FQNS)	South Asia	South Asia	2003	3896429.43045007	2311419.7963666	6420833.1417088	868474.015001219	522002.456602154	1388378.90837276
Salmonella Paratyphi A	Fluoroquinolone non-susceptibility (FQNS)	South Asia	South Asia	2004	4235047.62222306	2541901.84034787	6934796.43554929	424267.127005634	244117.130695452	737181.89297689
Salmonella Paratyphi A	Fluoroquinolone non-susceptibility (FQNS)	South Asia	South Asia	2005	4154237.32679195	2498460.06505357	6813067.55293249	408722.561303065	234954.209638472	710297.80474889
Salmonella Paratyphi A	Fluoroquinolone non-susceptibility (FQNS)	South Asia	South Asia	2006	4191973.12467091	2508873.5966889	6867980.65086488	284587.757341099	162928.849098518	492427.198053077
Salmonella Paratyphi A	Fluoroquinolone non-susceptibility (FQNS)	South Asia	South Asia	2007	4118472.11861035	2471430.86855409	6746057.0361541	278000.446772073	159447.880288142	479330.742012637
Salmonella Paratyphi A	Fluoroquinolone non-susceptibility (FQNS)	South Asia	South Asia	2008	4132210.56301728	2483237.70550747	6776116.90318428	187265.71599233	104593.61115381	330153.080074207
Salmonella Paratyphi A	Fluoroquinolone non-susceptibility (FQNS)	South Asia	South Asia	2009	4084848.8411927	2461892.99611976	6685117.90535551	155522.806784932	86253.007352211	272616.716273217
Salmonella Paratyphi A	Fluoroquinolone non-susceptibility (FQNS)	South Asia	South Asia	2010	3994621.87534351	2416683.83236767	6540385.77063755	160697.093721737	88580.6184778511	281429.30070144
Salmonella Paratyphi A	Fluoroquinolone non-susceptibility (FQNS)	South Asia	South Asia	2011	3925525.14272095	2363778.39591294	6412570.3019102	131795.856446467	72736.7470295398	230509.889694034
Salmonella Paratyphi A	Fluoroquinolone non-susceptibility (FQNS)	South Asia	South Asia	2012	3799705.25448344	2286602.18548658	6158632.34515616	146393.311508542	79516.9789903961	257653.92123237
Salmonella Paratyphi A	Fluoroquinolone non-susceptibility (FQNS)	South Asia	South Asia	2013	3726056.24258022	2265086.58429626	6026516.2087794	104429.330088493	57211.8738110082	185078.442521815
Salmonella Paratyphi A	Fluoroquinolone non-susceptibility (FQNS)	South Asia	South Asia	2014	3609597.65655698	2210036.89361207	5883810.7606682	110246.096613731	60468.2835756957	196315.715144068
Salmonella Paratyphi A	Fluoroquinolone non-susceptibility (FQNS)	South Asia	South Asia	2015	3515071.76833995	2143497.82591402	5757461.10853727	109109.539202346	59868.0705106452	194595.228042942
Salmonella Paratyphi A	Fluoroquinolone non-susceptibility (FQNS)	South Asia	South Asia	2016	3404981.81761956	2079147.25784548	5526086.54270049	112447.609809039	61483.9914653456	200251.922951116
Salmonella Paratyphi A	Fluoroquinolone non-susceptibility (FQNS)	South Asia	South Asia	2017	3309283.42023123	2032463.23714202	5369385.51055119	139141.367759518	75090.8817196378	250323.917828958
Salmonella Paratyphi A	Fluoroquinolone non-susceptibility (FQNS)	South Asia	South Asia	2018	3352888.11030418	2077930.60859987	5413893.64061375	108951.520815297	58921.2476692368	197682.050296799
Salmonella Paratyphi A	Fluoroquinolone non-susceptibility (FQNS)	South Asia	South Asia	2019	3354180.778424	2078574.96988314	5416423.26605339	107658.852695478	58109.5676702892	195597.084485083
Salmonella Paratyphi A	Fluoroquinolone non-susceptibility (FQNS)	Southeast Asia, East Asia and Oceania	Southeast Asia, East Asia and Oceania	1990	2306.73860804127	697.56742479522	5330.60523983399	246179.693819838	149723.042268225	393243.781362806
Salmonella Paratyphi A	Fluoroquinolone non-susceptibility (FQNS)	Southeast Asia, East Asia and Oceania	Southeast Asia, East Asia and Oceania	1991	1918.02947000568	558.337948018059	4541.70064506801	231477.8639062	144714.107091146	362443.163534195
Salmonella Paratyphi A	Fluoroquinolone non-susceptibility (FQNS)	Southeast Asia, East Asia and Oceania	Southeast Asia, East Asia and Oceania	1992	5521.63702701668	2008.87772620678	11519.0406475132	213632.634220778	135117.273227354	333010.998936939
Salmonella Paratyphi A	Fluoroquinolone non-susceptibility (FQNS)	Southeast Asia, East Asia and Oceania	Southeast Asia, East Asia and Oceania	1993	4590.05483694098	1655.95435385089	9532.7871639931	201928.070404489	130138.237467138	310502.943101005
Salmonella Paratyphi A	Fluoroquinolone non-susceptibility (FQNS)	Southeast Asia, East Asia and Oceania	Southeast Asia, East Asia and Oceania	1994	5930.82579533006	2320.87225626859	11728.1616101424	190307.411360929	124199.901662071	290833.326680772
Salmonella Paratyphi A	Fluoroquinolone non-susceptibility (FQNS)	Southeast Asia, East Asia and Oceania	Southeast Asia, East Asia and Oceania	1995	11679.9736638675	5399.65976185253	21307.4732823135	177376.526174725	116188.613935349	269015.956911431
Salmonella Paratyphi A	Fluoroquinolone non-susceptibility (FQNS)	Southeast Asia, East Asia and Oceania	Southeast Asia, East Asia and Oceania	1996	18842.7834072812	9933.77670049004	31841.8326333619	164740.128331649	107808.3016475	250012.871603628
Salmonella Paratyphi A	Fluoroquinolone non-susceptibility (FQNS)	Southeast Asia, East Asia and Oceania	Southeast Asia, East Asia and Oceania	1997	20312.5947682113	10978.4528573092	33743.6814350717	157778.434450214	103196.088592829	239004.187922879
Salmonella Paratyphi A	Fluoroquinolone non-susceptibility (FQNS)	Southeast Asia, East Asia and Oceania	Southeast Asia, East Asia and Oceania	1998	23312.8252877148	13071.2536719943	37809.2721801511	149466.161874672	97793.5073690778	226715.350144808
Salmonella Paratyphi A	Fluoroquinolone non-susceptibility (FQNS)	Southeast Asia, East Asia and Oceania	Southeast Asia, East Asia and Oceania	1999	32444.5085980467	20139.5656161743	49472.8496278928	135411.27640803	87017.9794082961	209081.335865501
Salmonella Paratyphi A	Fluoroquinolone non-susceptibility (FQNS)	Southeast Asia, East Asia and Oceania	Southeast Asia, East Asia and Oceania	2000	40288.0242315631	25642.2288253049	60623.2260763849	123234.298031973	78334.0491908195	191183.852656375
Salmonella Paratyphi A	Fluoroquinolone non-susceptibility (FQNS)	Southeast Asia, East Asia and Oceania	Southeast Asia, East Asia and Oceania	2001	59232.0604957497	39360.2687346404	88116.2808747326	100771.893082449	63195.0277838622	156363.132804948
Salmonella Paratyphi A	Fluoroquinolone non-susceptibility (FQNS)	Southeast Asia, East Asia and Oceania	Southeast Asia, East Asia and Oceania	2002	75277.5179578363	51496.5827855401	109120.706627953	81777.3111825212	50995.6629306758	126705.380981685
Salmonella Paratyphi A	Fluoroquinolone non-susceptibility (FQNS)	Southeast Asia, East Asia and Oceania	Southeast Asia, East Asia and Oceania	2003	80955.5639134115	56162.183042412	117449.518165482	73217.6371072212	45392.9548094183	114705.928954915
Salmonella Paratyphi A	Fluoroquinolone non-susceptibility (FQNS)	Southeast Asia, East Asia and Oceania	Southeast Asia, East Asia and Oceania	2004	90495.46258799	63288.5073437331	128584.224190288	60329.3423055456	36394.6662505171	96640.5654092286
Salmonella Paratyphi A	Fluoroquinolone non-susceptibility (FQNS)	Southeast Asia, East Asia and Oceania	Southeast Asia, East Asia and Oceania	2005	88764.9763888722	62076.8220266274	125971.904862956	57720.3092134167	34712.1322200318	92157.9372025662
Salmonella Paratyphi A	Fluoroquinolone non-susceptibility (FQNS)	Southeast Asia, East Asia and Oceania	Southeast Asia, East Asia and Oceania	2006	84688.2207402082	59779.6224210598	120196.329643954	52932.2147585407	31759.3125943563	84785.7154848319
Salmonella Paratyphi A	Fluoroquinolone non-susceptibility (FQNS)	Southeast Asia, East Asia and Oceania	Southeast Asia, East Asia and Oceania	2007	76635.5719472261	54654.9480780112	107349.707377853	46844.3269268725	28185.7984258701	74793.3500910695
Salmonella Paratyphi A	Fluoroquinolone non-susceptibility (FQNS)	Southeast Asia, East Asia and Oceania	Southeast Asia, East Asia and Oceania	2008	67778.6524372847	49167.6191114675	94079.470907735	40090.127764173	24430.0661311649	64029.063125406
Salmonella Paratyphi A	Fluoroquinolone non-susceptibility (FQNS)	Southeast Asia, East Asia and Oceania	Southeast Asia, East Asia and Oceania	2009	59671.7544695926	43876.2142403558	82219.6258997015	35169.3062137596	21650.1542623682	56296.1878850144
Salmonella Paratyphi A	Fluoroquinolone non-susceptibility (FQNS)	Southeast Asia, East Asia and Oceania	Southeast Asia, East Asia and Oceania	2010	56109.2273235494	41429.5557243546	76771.5741073286	32382.4622993413	19685.6209709749	52330.5055854759
Salmonella Paratyphi A	Fluoroquinolone non-susceptibility (FQNS)	Southeast Asia, East Asia and Oceania	Southeast Asia, East Asia and Oceania	2011	62534.9492180882	45415.8434000092	87579.1938344615	38059.9489002938	23080.7439135358	61187.914849568
Salmonella Paratyphi A	Fluoroquinolone non-susceptibility (FQNS)	Southeast Asia, East Asia and Oceania	Southeast Asia, East Asia and Oceania	2012	80073.1321002549	55990.8564154407	115242.003494817	52021.3254142267	31923.8826345672	82821.0815547002
Salmonella Paratyphi A	Fluoroquinolone non-susceptibility (FQNS)	Southeast Asia, East Asia and Oceania	Southeast Asia, East Asia and Oceania	2013	102262.554918008	69123.8775955857	149548.070126593	68334.6307554419	41784.4509921118	108599.849837904
Salmonella Paratyphi A	Fluoroquinolone non-susceptibility (FQNS)	Southeast Asia, East Asia and Oceania	Southeast Asia, East Asia and Oceania	2014	121825.604680825	79512.2563691157	181205.450706328	81522.0583299074	49861.2972890649	128667.814479064
Salmonella Paratyphi A	Fluoroquinolone non-susceptibility (FQNS)	Southeast Asia, East Asia and Oceania	Southeast Asia, East Asia and Oceania	2015	131266.648861067	84824.7712497292	198781.183956981	86155.3822458748	52344.5963032178	136921.224631664
Salmonella Paratyphi A	Fluoroquinolone non-susceptibility (FQNS)	Southeast Asia, East Asia and Oceania	Southeast Asia, East Asia and Oceania	2016	131017.841144422	85096.5963251363	197711.875680479	83963.3897066897	50908.7509668601	132702.141905259
Salmonella Paratyphi A	Fluoroquinolone non-susceptibility (FQNS)	Southeast Asia, East Asia and Oceania	Southeast Asia, East Asia and Oceania	2017	130067.171746453	84628.2169799926	197129.652685346	79406.4490709498	48114.6260964216	126122.827772234
Salmonella Paratyphi A	Fluoroquinolone non-susceptibility (FQNS)	Southeast Asia, East Asia and Oceania	Southeast Asia, East Asia and Oceania	2018	134975.043611495	87349.3921989516	208383.724365718	77891.9867117121	45629.4363961	126426.809685559
Salmonella Paratyphi A	Fluoroquinolone non-susceptibility (FQNS)	Southeast Asia, East Asia and Oceania	Southeast Asia, East Asia and Oceania	2019	136820.174567341	88268.106491227	211770.557094213	76046.8557558669	44340.8034376329	123128.871955252
Salmonella Paratyphi A	Third genereration cephalosporin resistance (3GCR)	Global	Global	1990	16013.8526328289	7552.51976672595	30608.8367047761	6535405.08401025	3883365.74109718	10786212.6439524
Salmonella Paratyphi A	Third genereration cephalosporin resistance (3GCR)	Global	Global	1991	15651.25627771	7389.60214577052	30030.1677826714	6378884.6632094	3791409.19240991	10520224.3455215
Salmonella Paratyphi A	Third genereration cephalosporin resistance (3GCR)	Global	Global	1992	15301.9745115059	7207.26907434801	29374.9684035732	6227785.53978335	3701009.87248344	10293886.2525833
Salmonella Paratyphi A	Third genereration cephalosporin resistance (3GCR)	Global	Global	1993	14963.1976832066	7060.80684986433	28600.852071849	6081321.92314189	3612321.84866196	10071945.4995038
Salmonella Paratyphi A	Third genereration cephalosporin resistance (3GCR)	Global	Global	1994	14646.9931434775	6946.51478901336	28131.8596638375	5943591.62153436	3528323.04094353	9829046.74115873
Salmonella Paratyphi A	Third genereration cephalosporin resistance (3GCR)	Global	Global	1995	14390.3868142802	6840.0928724491	27719.9322429121	5823074.48449523	3459504.21516313	9614325.40624856
Salmonella Paratyphi A	Third genereration cephalosporin resistance (3GCR)	Global	Global	1996	14145.5986808544	6719.68737799548	27216.4679510353	5710504.32609723	3395377.73414977	9424333.22305204
Salmonella Paratyphi A	Third genereration cephalosporin resistance (3GCR)	Global	Global	1997	13897.451876322	6626.0021635106	26802.0680528467	5591659.12537207	3331714.37051634	9225052.53649014
Salmonella Paratyphi A	Third genereration cephalosporin resistance (3GCR)	Global	Global	1998	13625.9642476472	6504.94826603957	26251.4507781663	5471454.51587713	3267145.72306707	9034511.45693177
Salmonella Paratyphi A	Third genereration cephalosporin resistance (3GCR)	Global	Global	1999	13371.4086627258	6392.8915668275	25837.6814572005	5356201.56856618	3206023.47177194	8840563.7260838
Salmonella Paratyphi A	Third genereration cephalosporin resistance (3GCR)	Global	Global	2000	13161.9604468414	6334.74558137258	25482.1261265665	5246779.70888882	3149494.63040015	8641835.45169592
Salmonella Paratyphi A	Third genereration cephalosporin resistance (3GCR)	Global	Global	2001	12978.4976856863	6268.02187355006	25124.6745993413	5136203.0124465	3080703.31577187	8442303.41066346
Salmonella Paratyphi A	Third genereration cephalosporin resistance (3GCR)	Global	Global	2002	12789.5487301228	6183.53671650163	24723.5221018193	5020768.48524274	3010035.60840492	8261230.67489382
Salmonella Paratyphi A	Third genereration cephalosporin resistance (3GCR)	Global	Global	2003	12642.7481440817	6138.2511460563	24318.6000322408	4906433.89832784	2940194.18604728	8074871.83063233
Salmonella Paratyphi A	Third genereration cephalosporin resistance (3GCR)	Global	Global	2004	12565.3521730459	6132.92050810122	23978.4213513263	4797574.20194918	2873264.41474741	7862978.73832226
Salmonella Paratyphi A	Third genereration cephalosporin resistance (3GCR)	Global	Global	2005	12474.8970938926	6097.71738617829	23597.4530573025	4696970.27660341	2810684.53232631	7676920.51882765
Salmonella Paratyphi A	Third genereration cephalosporin resistance (3GCR)	Global	Global	2006	12454.820544702	6123.06459023899	23411.6042670466	4601726.49696605	2757458.90715805	7492455.43539328
Salmonella Paratyphi A	Third genereration cephalosporin resistance (3GCR)	Global	Global	2007	12406.470442583	6092.71811855069	23412.3558664571	4507545.99381394	2706510.96119811	7311730.66243606
Salmonella Paratyphi A	Third genereration cephalosporin resistance (3GCR)	Global	Global	2008	12521.6279263153	6132.88086503092	23433.860004259	4414823.43128475	2656218.59432935	7153378.93360696
Salmonella Paratyphi A	Third genereration cephalosporin resistance (3GCR)	Global	Global	2009	12593.4622699214	6153.00400495669	23203.1259003694	4322619.24639106	2606774.34273248	7016087.30781954
Salmonella Paratyphi A	Third genereration cephalosporin resistance (3GCR)	Global	Global	2010	12789.4753638461	6217.984765644	23537.0388241593	4231021.18332429	2559408.917618	6860251.82238029
Salmonella Paratyphi A	Third genereration cephalosporin resistance (3GCR)	Global	Global	2011	13463.4675786537	6464.72147517257	25132.9001842078	4144452.42970714	2530933.32984367	6708435.07956574
Salmonella Paratyphi A	Third genereration cephalosporin resistance (3GCR)	Global	Global	2012	14021.3676044733	6697.58434377923	26350.2490509834	4064171.65590199	2485787.03782641	6549873.68810681
Salmonella Paratyphi A	Third genereration cephalosporin resistance (3GCR)	Global	Global	2013	14646.3450823705	6907.54077624427	27768.2905189887	3986436.41325979	2431472.43405693	6413752.30141833
Salmonella Paratyphi A	Third genereration cephalosporin resistance (3GCR)	Global	Global	2014	16002.2393567323	7110.95546666147	31354.6766936958	3907189.17682471	2394727.43333711	6391524.84725165
Salmonella Paratyphi A	Third genereration cephalosporin resistance (3GCR)	Global	Global	2015	16917.96426915	7418.05410575676	34510.2714699613	3824685.37438009	2335689.6781635	6288486.89299026
Salmonella Paratyphi A	Third genereration cephalosporin resistance (3GCR)	Global	Global	2016	18225.7518625124	7462.50999616228	39317.98224656	3714184.9064172	2273560.82828212	6012844.98510059
Salmonella Paratyphi A	Third genereration cephalosporin resistance (3GCR)	Global	Global	2017	21808.0659794513	7961.23809813616	50902.6885048377	3636090.3428287	2223648.71559645	5845929.07489353
Salmonella Paratyphi A	Third genereration cephalosporin resistance (3GCR)	Global	Global	2018	23747.5746976158	8422.61023279208	56095.2520857075	3650959.08674507	2255315.9753019	5873595.14083068
Salmonella Paratyphi A	Third genereration cephalosporin resistance (3GCR)	Global	Global	2019	24822.8795375865	8577.91629502417	59314.730535246	3649883.7819051	2254953.29812713	5872113.06328123
Salmonella Paratyphi A	Third genereration cephalosporin resistance (3GCR)	South Asia	South Asia	1990	15356.2290699302	7236.68467834115	29430.4530546325	6287576.27514527	3748249.86302535	10386548.5184468
Salmonella Paratyphi A	Third genereration cephalosporin resistance (3GCR)	South Asia	South Asia	1991	15026.7901337048	7084.57107101076	28863.3500620582	6146113.2359772	3661548.75146973	10157665.8571317
Salmonella Paratyphi A	Third genereration cephalosporin resistance (3GCR)	South Asia	South Asia	1992	14709.7905929813	6931.65341326707	28192.1575082157	6009223.45245408	3576338.15199892	9953549.25735421
Salmonella Paratyphi A	Third genereration cephalosporin resistance (3GCR)	South Asia	South Asia	1993	14396.4679045817	6785.76912390635	27478.0873890129	5875370.52767909	3492420.64511992	9748810.07194069
Salmonella Paratyphi A	Third genereration cephalosporin resistance (3GCR)	South Asia	South Asia	1994	14104.5791339206	6637.56653959604	27067.6437931829	5747895.79838766	3412388.26011862	9526754.63909692
Salmonella Paratyphi A	Third genereration cephalosporin resistance (3GCR)	South Asia	South Asia	1995	13855.9733345441	6536.4202682868	26669.7968696385	5634552.39813637	3341297.6746366	9326636.84948256
Salmonella Paratyphi A	Third genereration cephalosporin resistance (3GCR)	South Asia	South Asia	1996	13618.0929382933	6425.17002367946	26202.6298973309	5527448.92010086	3285133.58768537	9145585.51321598
Salmonella Paratyphi A	Third genereration cephalosporin resistance (3GCR)	South Asia	South Asia	1997	13376.4022060764	6335.89402350553	25809.462033471	5414089.14582389	3224613.83664859	8948914.99755106
Salmonella Paratyphi A	Third genereration cephalosporin resistance (3GCR)	South Asia	South Asia	1998	13109.59757302	6194.28954792891	25275.6908806767	5299191.89538937	3163177.06792727	8758541.64051254
Salmonella Paratyphi A	Third genereration cephalosporin resistance (3GCR)	South Asia	South Asia	1999	12859.6430530617	6101.80248392144	24878.452527165002	5188857.54916976	3105014.97341378	8574929.86732576
Salmonella Paratyphi A	Third genereration cephalosporin resistance (3GCR)	South Asia	South Asia	2000	12652.1092539036	6041.19291572246	24556.5383252357	5083767.23781823	3051074.77017042	8382819.96837929
Salmonella Paratyphi A	Third genereration cephalosporin resistance (3GCR)	South Asia	South Asia	2001	12465.8175381947	5954.29217617951	24195.3703162447	4976711.73901579	2984260.98642291	8196190.89653303
Salmonella Paratyphi A	Third genereration cephalosporin resistance (3GCR)	South Asia	South Asia	2002	12265.9352773203	5878.77373673234	23794.8263888714	4864237.26955519	2915280.23926663	8024761.20413336
Salmonella Paratyphi A	Third genereration cephalosporin resistance (3GCR)	South Asia	South Asia	2003	12095.5825534516	5829.8496980861	23377.1419857684	4752807.86289784	2847069.8374057	7851824.82778074
Salmonella Paratyphi A	Third genereration cephalosporin resistance (3GCR)	South Asia	South Asia	2004	11983.9779460361	5793.006308567	23156.910880149	4647330.77128266	2782024.3348815	7666415.41357902
Salmonella Paratyphi A	Third genereration cephalosporin resistance (3GCR)	South Asia	South Asia	2005	11855.0896485145	5719.81208988869	22852.7713017461	4551104.7984465	2721928.33110913	7486812.60029074
Salmonella Paratyphi A	Third genereration cephalosporin resistance (3GCR)	South Asia	South Asia	2006	11802.8252672263	5726.24117718505	22548.3587253935	4464758.05674478	2671497.33980086	7313706.69011622
Salmonella Paratyphi A	Third genereration cephalosporin resistance (3GCR)	South Asia	South Asia	2007	11749.517650786	5737.50430863818	22217.8525344681	4384723.04773164	2625253.40316056	7151544.10838143
Salmonella Paratyphi A	Third genereration cephalosporin resistance (3GCR)	South Asia	South Asia	2008	11760.3051048803	5757.16470861903	22285.909666386	4307715.97390473	2585514.17201589	6995529.69408276
Salmonella Paratyphi A	Third genereration cephalosporin resistance (3GCR)	South Asia	South Asia	2009	11767.6942731462	5759.55695931527	22467.1192568253	4228603.95370448	2544908.49965767	6878325.8079656
Salmonella Paratyphi A	Third genereration cephalosporin resistance (3GCR)	South Asia	South Asia	2010	11802.603106529	5776.0812409379	22398.4058248167	4143516.36595872	2501690.81523906	6745577.89081936
Salmonella Paratyphi A	Third genereration cephalosporin resistance (3GCR)	South Asia	South Asia	2011	12282.4927562662	5914.87359447956	23057.5484248473	4045038.50641115	2461990.34565326	6576634.68106571
Salmonella Paratyphi A	Third genereration cephalosporin resistance (3GCR)	South Asia	South Asia	2012	12302.282756153	5911.33583576225	22745.8146902469	3933796.28323583	2400713.4191542	6372212.54250639
Salmonella Paratyphi A	Third genereration cephalosporin resistance (3GCR)	South Asia	South Asia	2013	12260.9378434312	5910.69476060598	22911.8919850571	3818224.63482528	2322558.56069751	6153033.90778576
Salmonella Paratyphi A	Third genereration cephalosporin resistance (3GCR)	South Asia	South Asia	2014	12887.9029627605	6160.96127264415	24294.2687237359	3706955.85020795	2265863.46837238	6067246.30368585
Salmonella Paratyphi A	Third genereration cephalosporin resistance (3GCR)	South Asia	South Asia	2015	13254.2334411444	6292.51537256602	25038.3505869847	3610927.07410115	2198914.48617596	5939497.39348699
Salmonella Paratyphi A	Third genereration cephalosporin resistance (3GCR)	South Asia	South Asia	2016	13668.3015449353	6321.15226528525	26035.7562820861	3503761.12588367	2135565.64358552	5690940.8839346
Salmonella Paratyphi A	Third genereration cephalosporin resistance (3GCR)	South Asia	South Asia	2017	15318.8622246556	6723.67187941822	29855.7200585433	3433105.9257661	2098002.86413787	5545330.19307618
Salmonella Paratyphi A	Third genereration cephalosporin resistance (3GCR)	South Asia	South Asia	2018	17420.3742679156	7328.9421047907	35913.7717638569	3444419.25685156	2117595.24937337	5556220.10609998
Salmonella Paratyphi A	Third genereration cephalosporin resistance (3GCR)	South Asia	South Asia	2019	18345.8922933256	7549.86056648888	38758.5936189943	3443493.73882615	2116909.6656072	5555001.4550859
Salmonella Paratyphi A	Third genereration cephalosporin resistance (3GCR)	Southeast Asia, East Asia and Oceania	Southeast Asia, East Asia and Oceania	1990	657.623562898664	304.834810578348	1239.52882952518	247828.808864981	151200.555827107	398374.257948213
Salmonella Paratyphi A	Third genereration cephalosporin resistance (3GCR)	Southeast Asia, East Asia and Oceania	Southeast Asia, East Asia and Oceania	1991	624.466144005214	294.896701944112	1163.34733802262	232771.4272322	145285.906909143	365033.352806373
Salmonella Paratyphi A	Third genereration cephalosporin resistance (3GCR)	Southeast Asia, East Asia and Oceania	Southeast Asia, East Asia and Oceania	1992	592.183918524613	283.856201514548	1085.14039702836	218562.08732927	139056.525493242	340578.695307536
Salmonella Paratyphi A	Third genereration cephalosporin resistance (3GCR)	Southeast Asia, East Asia and Oceania	Southeast Asia, East Asia and Oceania	1993	566.729778624944	276.279638915486	1026.41230170905	205951.395462805	132518.737401952	317202.942743997
Salmonella Paratyphi A	Third genereration cephalosporin resistance (3GCR)	Southeast Asia, East Asia and Oceania	Southeast Asia, East Asia and Oceania	1994	542.414009556845	266.045914262655	973.325156541838	195695.823146703	127010.513316456	297851.917659784
Salmonella Paratyphi A	Third genereration cephalosporin resistance (3GCR)	Southeast Asia, East Asia and Oceania	Southeast Asia, East Asia and Oceania	1995	534.413479736157	265.530814589684	949.621010844005	188522.086358856	123148.530354804	283500.260844363
Salmonella Paratyphi A	Third genereration cephalosporin resistance (3GCR)	Southeast Asia, East Asia and Oceania	Southeast Asia, East Asia and Oceania	1996	527.505742561121	262.612866418828	934.859514410471	183055.40599637	119971.999955795	274907.365749931
Salmonella Paratyphi A	Third genereration cephalosporin resistance (3GCR)	Southeast Asia, East Asia and Oceania	Southeast Asia, East Asia and Oceania	1997	521.049670245574	259.484185815413	923.308068404798	177569.97954818	116832.071266579	266367.574055263
Salmonella Paratyphi A	Third genereration cephalosporin resistance (3GCR)	Southeast Asia, East Asia and Oceania	Southeast Asia, East Asia and Oceania	1998	516.366674627147	257.60189553491	908.953362625481	172262.620487759	113738.734157	258134.550233664
Salmonella Paratyphi A	Third genereration cephalosporin resistance (3GCR)	Southeast Asia, East Asia and Oceania	Southeast Asia, East Asia and Oceania	1999	511.765609664059	255.381512747409	897.861295090537	167344.019396413	110786.570309441	250665.866894395
Salmonella Paratyphi A	Third genereration cephalosporin resistance (3GCR)	Southeast Asia, East Asia and Oceania	Southeast Asia, East Asia and Oceania	2000	509.851192937782	253.903648219614	900.639195653664	163012.471070598	108038.523551021	244151.120100579
Salmonella Paratyphi A	Third genereration cephalosporin resistance (3GCR)	Southeast Asia, East Asia and Oceania	Southeast Asia, East Asia and Oceania	2001	512.680147491602	256.203665365354	896.775144921073	159491.273430707	105636.525595061	238521.342357485
Salmonella Paratyphi A	Third genereration cephalosporin resistance (3GCR)	Southeast Asia, East Asia and Oceania	Southeast Asia, East Asia and Oceania	2002	523.613452802561	266.201921202712	916.137853832127	156531.215687555	103480.196423457	234236.457868529
Salmonella Paratyphi A	Third genereration cephalosporin resistance (3GCR)	Southeast Asia, East Asia and Oceania	Southeast Asia, East Asia and Oceania	2003	547.16559063006	271.071373515903	970.479243161534	153626.035430003	101394.895419493	230107.791339238
Salmonella Paratyphi A	Third genereration cephalosporin resistance (3GCR)	Southeast Asia, East Asia and Oceania	Southeast Asia, East Asia and Oceania	2004	581.374227009799	286.616441720088	1042.83657797708	150243.430666526	99232.6776017899	224703.477594583
Salmonella Paratyphi A	Third genereration cephalosporin resistance (3GCR)	Southeast Asia, East Asia and Oceania	Southeast Asia, East Asia and Oceania	2005	619.807445378063	292.824009503484	1142.93005332933	145865.478156911	96639.8531815738	218234.456520539
Salmonella Paratyphi A	Third genereration cephalosporin resistance (3GCR)	Southeast Asia, East Asia and Oceania	Southeast Asia, East Asia and Oceania	2006	651.995277475738	292.433409672879	1262.37368990522	136968.440221273	90911.4931390535	204324.018271392
Salmonella Paratyphi A	Third genereration cephalosporin resistance (3GCR)	Southeast Asia, East Asia and Oceania	Southeast Asia, East Asia and Oceania	2007	656.952791796937	275.565046837214	1340.55990843629	122822.946082302	82317.3917560514	181981.680582355
Salmonella Paratyphi A	Third genereration cephalosporin resistance (3GCR)	Southeast Asia, East Asia and Oceania	Southeast Asia, East Asia and Oceania	2008	761.322821434958	266.629329036299	1795.588146445	107107.457380023	72883.4457562353	157488.629343745
Salmonella Paratyphi A	Third genereration cephalosporin resistance (3GCR)	Southeast Asia, East Asia and Oceania	Southeast Asia, East Asia and Oceania	2009	825.767996775239	249.825251153994	2075.5632008233	94015.2926865769	64889.4254878644	137372.020249361
Salmonella Paratyphi A	Third genereration cephalosporin resistance (3GCR)	Southeast Asia, East Asia and Oceania	Southeast Asia, East Asia and Oceania	2010	986.872257317064	250.313871754867	2753.02651194684	87504.8173655736	60840.963004398	127315.975485952
Salmonella Paratyphi A	Third genereration cephalosporin resistance (3GCR)	Southeast Asia, East Asia and Oceania	Southeast Asia, East Asia and Oceania	2011	1180.97482238747	285.511726826824	3386.08070844199	99413.9232959944	67675.6079967231	146300.999269068
Salmonella Paratyphi A	Third genereration cephalosporin resistance (3GCR)	Southeast Asia, East Asia and Oceania	Southeast Asia, East Asia and Oceania	2012	1719.0848483203	366.163835573246	5155.92552673475	130375.372666161	86777.3932683433	195884.564791866
Salmonella Paratyphi A	Third genereration cephalosporin resistance (3GCR)	Southeast Asia, East Asia and Oceania	Southeast Asia, East Asia and Oceania	2013	2385.4072389393	474.620598546732	7420.15398978287	168211.778434511	110227.870177746	256763.609398546
Salmonella Paratyphi A	Third genereration cephalosporin resistance (3GCR)	Southeast Asia, East Asia and Oceania	Southeast Asia, East Asia and Oceania	2014	3114.33639397172	588.375138780016	10110.1801220541	200233.32661676	129476.744349776	306457.188197424
Salmonella Paratyphi A	Third genereration cephalosporin resistance (3GCR)	Southeast Asia, East Asia and Oceania	Southeast Asia, East Asia and Oceania	2015	3663.73082800551	645.81328693711	12338.632342567	213758.300278936	137925.363669697	328761.526822416
Salmonella Paratyphi A	Third genereration cephalosporin resistance (3GCR)	Southeast Asia, East Asia and Oceania	Southeast Asia, East Asia and Oceania	2016	4557.45031757717	687.902278487276	16626.887826822	210423.780533534	136125.912597748	322104.724817578
Salmonella Paratyphi A	Third genereration cephalosporin resistance (3GCR)	Southeast Asia, East Asia and Oceania	Southeast Asia, East Asia and Oceania	2017	6489.20375479569	727.914451888697	24959.9579899345	202984.417062608	130609.681892373	311835.399643281
Salmonella Paratyphi A	Third genereration cephalosporin resistance (3GCR)	Southeast Asia, East Asia and Oceania	Southeast Asia, East Asia and Oceania	2018	6327.2004297002	731.675160097699	23784.5734934345	206539.829893507	132392.277575769	319798.379413653
Salmonella Paratyphi A	Third genereration cephalosporin resistance (3GCR)	Southeast Asia, East Asia and Oceania	Southeast Asia, East Asia and Oceania	2019	6476.98724426092	737.627033462229	24602.8154248206	206390.043078946	132351.563492267	319719.187247865
